# Supplementary material for: Relationship between female employees and firm’s innovation: Evidence from Japanese companies
Source: PLoS One. 2025 Jun 3;20(6):e0323751. doi: 10.1371/journal.pone.0323751 (PMC12133021; doi:10.1371/journal.pone.0323751)
Supplement: S1 Data — (XLSX) [file pone.0323751.s002.XLSX]

## Sheet: Sheet1
id	industry	year	total_assets	nm_employees	tangible fixed assets	fixed_debt	net_income	rd_expenses	patent_filed	patent_granted	claim	citation	outside_citation	inventors	explopat90	fi	theme	firm_age	tangibility_r	director_age	all_directors	outside_directors	female_directors	powerful_cto	outside_directors_r	all	all_age	all_sy	male	male_age	male_sy	female	female_age	female_sy	female_r	femaledirectors_r	roa	ln_firmage	rd_assets	ln_nmemployees	leverage	dfemale_sy	ln_directorage
firm_001	4	2004	326224	6776	82171	92262	3117	3062	26	10	262	62	55	94	10	214	81	55	0.251885	57.9231	13	0	0	1	0	1204	40.3	16.6	1002	40.9	17	202	37.6	15	0.14367	0	0.0095548	4.00733	0.0093862	8.82114	0.282818	1	4.05912
firm_001	4	2005	331519	7744	85915	90474	6138	2916	19	7	154	19	18	66	9	99	48	56	0.259156	58	16	0	0	1	0	1197	41.1	16.3	1008	41.6	16.4	189	38.3	15.6	0.136364	0	0.0185148	4.02535	0.0087959	8.95467	0.272907	1	4.06044
firm_001	4	2006	384819	8298	93640	97723	6700	3083	20	9	122	19	14	69	8	138	60	57	0.243335	58.4375	16	0	0	1	0	1174	41.5	16.5	986	41.5	16.5	188	38.8	15.9	0.138032	0	0.0174108	4.04305	0.0080116	9.02377	0.253945	1	4.06796
firm_001	4	2007	404173	7764	94661	107362	9301	3377	32	9	170	54	43	101	9	162	76	58	0.234209	57.8824	17	0	0	1	0	1176	41.6	17.1	996	42	17.1	180	39.6	17	0.132743	0	0.0230124	4.06044	0.0083553	8.95725	0.265634	1	4.05841
firm_001	4	2008	396739	10426	105044	110375	9390	3718	25	9	177	34	17	86	7	205	87	59	0.264769	55.6471	17	0	0	1	0	1119	41.5	17	936	41.3	16.9	183	39.7	16.7	0.140553	0	0.023668	4.07754	0.0093714	9.25206	0.278206	1	4.01903
firm_001	4	2009	385462	8608	108086	126491	-16239	3803	34	19	234	96	75	96	16	246	92	60	0.280406	61	7	2	0	1	0.285714	1177	41.7	16.4	999	41.2	16.2	178	39.6	16.3	0.131365	0	-0.0421287	4.09434	0.0098661	9.06045	0.328154	1	4.11087
firm_001	4	2010	383924	8801	112860	130675	44	3994	21	14	107	45	13	87	7	184	76	61	0.293964	62	7	2	0	1	0.285714	1213	41.2	15.4	1002			211			0.148174	0	0.0001146	4.11087	0.0104031	9.08262	0.340367		4.12713
firm_001	4	2011	399718	11172	113200	138835	-921	4499	33	23	202	43	30	112	11	292	110	62	0.2832	63	7	2	0	1	0.285714	1230	41	15.4	1019			211			0.146426	0	-0.0023041	4.12713	0.0112554	9.32117	0.347332		4.14314
firm_001	4	2012	400885	10513	109350	140704	2006	4809	28	22	166	66	28	109	6	202	84	63	0.272772	58.1429	9	2	0	1	0.222222	1236	41.4	15.6	1026			210			0.145228	0	0.0050039	4.14314	0.011996	9.26037	0.350983		4.0629
firm_001	4	2013	421645	10175	112607	155997	-4789	3610	22	18	169	22	17	74	9	180	75	64	0.267066	59.1429	9	2	0	1	0.222222	1194	41.3	15.6	992			202			0.144699	0	-0.0113579	4.15888	0.0085617	9.22769	0.369972		4.07996
firm_001	4	2014	431643	8919	109432	151664	3754	3367	24	17	239	24	13	93	7	284	122	65	0.253524	58.375	10	2	0	1	0.2	1156	41.5	15.9	959	41.7	15.9	197	40.3	15.6	0.145602	0	0.008697	4.17439	0.0078004	9.09594	0.351364	1	4.06689
firm_001	4	2015	459293	8240	113667	142740	10277	3697	16	14	81	12	10	54	4	85	39	66	0.247483	58.5714	9	2	0	0	0.222222	1140	42.3	16.6	945	42.5	16.7	195	41.2	16.2	0.146067	0	0.0223757	4.18966	0.0080493	9.01676	0.310782	1	4.07025
firm_001	4	2016	444119	8466	118116	122955	13336	4670	26	15	176	11	8	88	6	167	81	67	0.265956	59.5714	9	2	0	0	0.222222	1116	41.9	15.8	915	42.1	15.8	201	41	15.7	0.15262	0	0.030028	4.20469	0.0105152	9.04381	0.276851	1	4.08718
firm_001	4	2017	451876	8722	123630	94434	15596	4348	26	17	171	9	4	73	4	108	74	68	0.273593	59.7143	9	2	0	1	0.222222	1142	42.4	16.8	928	42.6	16.8	214	41.5	16.7	0.157817	0	0.0345139	4.21951	0.0096221	9.0736	0.208982	1	4.08957
firm_001	4	2018	484622	9003	132782	114646	18343	4856	33	23	289	9	6	100	5	157	89	69	0.273991	61.1667	8	2	0	1	0.25	1158	42.4	16.6	926	42.6	16.7	232	41.6	16.2	0.166906	0	0.0378501	4.23411	0.0100202	9.10531	0.236568	1	4.1136
firm_001	4	2019	477913	9065	137525	109054	16325	4608	30	26	188	5	2	94	2	152	80	70	0.287762	61	7	2	0	1	0.285714	1203	42.5	16.5	955	42.7	16.7	248	41.6	15.9	0.170917	0	0.0341589	4.2485	0.0096419	9.11218	0.228188	1	4.11087
firm_001	4	2020	491533	9247	148042	122337	15287	4503	12	4	103	2	0	31	0	68	36	71	0.301184	61.5	9	3	1	1	0.333333	1233	42.6	16.7	975	42.9	16.9	258	41.5	15.8	0.173038	0.111111	0.0311007	4.26268	0.0091611	9.13205	0.248889	1	4.11904
firm_001	4	2021	475415	9431	147428	134021	15205	4740	12	4	141	1	0	42	0	69	39	72	0.310104	61	8	3	1	1	0.375	1247	42.7	16.9	977	43	17.2	270	41.5	15.8	0.177983	0.125	0.0319826	4.27667	0.0099702	9.15176	0.281903	1	4.11087
firm_001	4	2022	505731	9662	145379	119304	18347	4731	21	4	126	0	0	70	0	73	46	73	0.287463	61.6667	9	3	1	1	0.333333	1275	42.7	16.9	990	42.9	17.2	285	41.8	15.9	0.182692	0.111111	0.0362782	4.29046	0.0093548	9.17596	0.235904	1	4.12174
firm_002	5	2004							11	9	83	28	25	60	6	59	38
firm_002	5	2005							2	2	22	4	4	23	1	6	4
firm_002	5	2006							1	0	6	5	5	3	1	13	4
firm_002	5	2007	1600000	1672	219227	261843	165091	300	4	4	10	2	1	13	0	14	12	1	0.136326	61.25	16	4	0	1	0.25	1137			1017			120			0.095465	0	0.102662	0	0.0001866	7.42178	0.162827		4.11496
firm_002	5	2008	1800000	1724	254481	243802	173245	2228	22	21	72	22	2	44	0	72	55	2	0.140761	62.2727	15	4	0	1	0.266667	1270			1126		14.5	144		12	0.101839	0	0.0958266	0.693147	0.0012324	7.4524	0.134854	0	4.13152
firm_002	5	2009	1800000	1814	297635	199924	145062	642	16	16	52	13	4	59	1	27	37	3	0.168341	60.1667	16	4	0	0	0.25	1020	39.2	16.3	887	39.9	16.9	133	34.4	12.6	0.115351	0	0.0820466	1.09861	0.0003631	7.50329	0.113076	0	4.09712
firm_002	5	2010	2000000	1870	358094	295269	107210	470	20	20	52	5	1	51	1	55	35	4	0.177822	60	16	4	0	0	0.25	1093	39	15.9	935	39.8	16.5	158	34.3	12	0.126299	0	0.0532382	1.38629	0.0002334	7.53369	0.146624	0	4.09434
firm_002	5	2011	2700000	1854	379861	328268	128699	449	27	27	142	16	1	87	0	91	63	5	0.141719	60.5455	16	5	0	0	0.3125	1134	39.4	15.9	961	40.2	16.6	173	34.2	14.7	0.132364	0	0.0480152	1.60944	0.0001675	7.5251	0.122471	1	4.10339
firm_002	5	2012	3100000	2146	383697	384361	194000	401	7	7	35	4	0	72	0	18	10	6	0.12513	60.8182	16	5	0	1	0.3125	1201	39.6	16.1	1019	40.5	16.8	182	34.3	11.6	0.131598	0	0.0632664	1.79176	0.0001308	7.67136	0.125346	0	4.10789
firm_002	5	2013	3600000	2455	584541	530198	182961	98	6	3	29	5	2	44	1	20	13	7	0.161647	61.8182	16	5	0	1	0.3125	1304	39.3	15.6	1096	40.2	16.3	208	34.3	11.5	0.137566	0	0.0505954	1.94591	2.71e-05	7.80588	0.146619	0	4.1242
firm_002	5	2014	4000000	2874	951779	666432	183690	40	3	1	10	0	0	35	0	21	8	8	0.235697	62.8182	16	5	0	1	0.3125	1482	39.6	15.2	1247	40.4	16.1	235	34.5	9.9	0.136867	0	0.0454888	2.07944	9.91e-06	7.96346	0.165034	0	4.14024
firm_002	5	2015	4500000	3178	1500000	845238	77820	85	1	1	6	0	0	3	0	1	1	9	0.332867	63.2	14	5	0	1	0.357143	1494	39.4	14.7	1247	40.1	15.5	247	35	10.2	0.141872	0	0.0172966	2.19722	1.89e-05	8.06401	0.187866	0	4.1463
firm_002	5	2016	4400000	3449	1800000	871911	-25505	754	3	1	15	2	0	21	0	12	5	10	0.40107	61.4444	14	5	0	1	0.357143	1542	39.4	15.5	1286	40.2	16.3	256	35.1	11.1	0.14238	0	-0.0058366	2.30259	0.0001725	8.14584	0.199529	0	4.11813
firm_002	5	2017	4300000	3228	1900000	807166	56131	1983	2	2	12	3	1	24	1	11	3	11	0.447245	62.4444	15	6	1	1	0.4	1323	39.4	15.7	1097	40.2	16.6	226	35.1	11	0.145901	0.0666667	0.0130169	2.3979	0.0004599	8.07962	0.187183	0	4.13428
firm_002	5	2018	4300000	3189	2000000	787502	-2100	978	2	1	19	1	0	6	0	3	3	12	0.480458	62.8889	15	6	0	1	0.4	1231	39.6	15.9	1016	40.5	16.9	215	35.3	11.2	0.148686	0	-0.0004935	2.48491	0.0002298	8.06746	0.185052	0	4.14137
firm_002	5	2019	4800000	3118	2300000	1200000	96783	442	0	0	0	0	0	1	0	0	0	13	0.47543	63.625	13	5	1	1	0.384615	1194	39.5	15.8	975	40.4	16.7	219	35.3	11.4	0.154989	0.0769231	0.0201903	2.56495	9.22e-05	8.04495	0.242818	0	4.15301
firm_002	5	2020	4600000	3117	2100000	1300000	-103806	483	1	0	0	1	1	5	1	3	0	14	0.446602	64.625	14	6	1	1	0.428571	1209	39.3	15.5	981	40.1	16.2	228	35.5	12.3	0.158664	0.0714286	-0.0223984	2.63906	0.0001042	8.04463	0.279185	0	4.1686
firm_002	5	2021	5200000	3163	2300000	1500000	213924	409	1	0	6	0	0	5	0	8	3	15	0.438108	65.1429	12	5	2	0	0.416667	1364	40.1	14.1	1079	40.8	14.9	285	37.3	11.1	0.172832	0.166667	0.0414726	2.70805	7.93e-05	8.05928	0.283606	0	4.17658
firm_002	5	2022	6300000	3364	2500000	1700000	441897	1914	1	1	9	0	0	7	0	3	2	16	0.394921	65.5	12	5	2	0	0.416667	1380	39.8	13.8	1093	40.3	14.9	287	37.9	10	0.172166	0.166667	0.0705646	2.77259	0.0003056	8.12089	0.271019	0	4.18205
firm_003	6	2004	211718	7091	50651	21799	6591	385	17	8	72	13	13	43	5	71	46	1	0.239238	59.4444	9	0	0	0	0											0	0.031131	0	0.0018185	8.86658	0.102962		4.08504
firm_003	6	2005	208680	6746	46962	17664	8349	326	20	10	105	34	34	63	11	66	43	2	0.225043	58.5	10	0	0	0	0											0	0.0400086	0.693147	0.0015622	8.81671	0.0846464		4.06903
firm_003	6	2006	220785	7081	47417	14189	10030	242	23	9	120	62	62	79	13	93	55	3	0.214765	59.3636	11	0	0	0	0	3196	42.9	15.2	3091	43.2	15.3	105	35.2	12.8	0.031809	0	0.0454288	1.09861	0.0010961	8.86517	0.0642661	1	4.08368
firm_003	6	2007	229953	7574	47626	11152	12382	189	16	10	84	15	13	56	5	57	39	4	0.207112	58.8	10	0	0	0	0	3352	42.8	14.9	3238	43.1	15	114	35	12.5	0.032891	0	0.0538458	1.38629	0.0008219	8.93248	0.0484969	1	4.07414
firm_003	6	2008	224121	8173	50894	8963	11641	193	45	18	238	71	71	122	17	201	118	5	0.227083	59.2	10	0	0	0	0	3491	42.9	14	3359	43.2	14.4	132	35.1	11.5	0.036434	0	0.0519407	1.60944	0.0008611	9.00859	0.0399918	1	4.08092
firm_003	6	2009	220651	8203	50008	7452	10062	67	30	9	157	19	19	72	11	117	70	6	0.226638	58.3333	9	0	0	0	0	3359	42.5	14.5	3234	42.8	14.6	125	35	12.3	0.035878	0	0.0456014	1.79176	0.0003036	9.01226	0.0337728	1	4.06617
firm_003	6	2010	211809	8407	57313	6458	7097	214	26	9	147	39	39	83	11	128	82	7	0.270588	59.5	10	0	0	0	0	3315	42.9	13.2	3164	43.2	13.4	151	35.6	9.8	0.043566	0	0.0335066	1.94591	0.0010103	9.03682	0.0304897	0	4.08598
firm_003	6	2011	237436	10012	63769	9746	9543	246	39	9	232	55	53	148	13	222	118	8	0.268573	59.8	10	0	0	0	0	3296	42.3	12.6	3147	42.6	12.7	149	35.3	9.9	0.043251	0	0.0401919	2.07944	0.0010361	9.21154	0.0410469	0	4.09101
firm_003	6	2012	228135	9758	63575	8078	7173	0	24	10	129	25	25	113	8	100	72	9	0.278673	60.6364	12	1	0	0	0.083333	3212	42.7	12.9	3069	43.1	13.1	143	35.8	10.8	0.042623	0	0.0314419	2.19722	0	9.18584	0.0354089	1	4.10489
firm_003	6	2013	240602	9798	67444	7951	13284	107	18	10	123	11	11	70	8	90	52	10	0.280314	60.2727	12	1	0	0	0.083333	3099	43	14.7	2964	43.3	14.8	135	37.2	12.6	0.041744	0	0.0552115	2.30259	0.0004447	9.18993	0.0330463	1	4.09888
firm_003	6	2014	250561	9625	70353	7426	16389	62	26	10	191	26	26	103	7	135	72	11	0.280782	61	12	1	0	0	0.083333	3082	42.9	14.5	2942	43.2	14.6	140	37.6	12.7	0.043451	0	0.0654092	2.3979	0.0002474	9.17212	0.0296375	1	4.11087
firm_003	6	2015	264019	9931	72295	9189	16767	116	13	4	84	10	10	87	6	42	28	12	0.273825	60.5	12	2	0	0	0.166667	3046	43.1	14.3	2914	43.3	14.3	132	39.1	13.4	0.041536	0	0.0635068	2.48491	0.0004394	9.20342	0.0348043	1	4.10264
firm_003	6	2016	266066	9994	72878	8296	15451	136	21	10	111	8	8	95	6	90	58	13	0.273909	60.9	12	2	0	0	0.166667	2902	43.5	14.7	2776	43.7	14.8	126	39.1	14.1	0.041612	0	0.0580721	2.56495	0.0005112	9.20974	0.0311802	1	4.10923
firm_003	6	2017	284367	10224	86968	10134	14512	166	17	10	95	4	4	97	2	71	51	14	0.30583	61.0833	16	4	0	0	0.25	2901	43.7	15.1	2773	43.9	15.1	128	39.6	14.4	0.042258	0	0.0510326	2.63906	0.0005838	9.23249	0.035637	1	4.11224
firm_003	6	2018	328192	11581	102748	13588	20444	193	17	11	40	3	3	89	3	61	39	15	0.313073	62.0833	16	4	0	0	0.25	2845	44.2	15.4	2716	44.5	15.5	129	39.5	14.3	0.043376	0	0.0622928	2.70805	0.0005881	9.35712	0.0414026	1	4.12848
firm_003	6	2019	439926	16700	135744	22340	28077	186	7	7	35	2	2	21	1	31	22	16	0.308561	61.7	15	5	0	0	0.333333	2859	44.6	16.1	2712	44.9	16.2	147	39.9	14.2	0.048902	0	0.0638221	2.77259	0.0004228	9.72316	0.0507813	1	4.12228
firm_003	6	2020	450043	16844	138612	21307	26144	200	4	1	38	1	1	9	1	25	16	17	0.307997	61.6	15	5	0	0	0.333333	2814	44.9	15.7	2657	45.2	15.9	157	40.2	12.8	0.052844	0	0.0580922	2.83321	0.0004444	9.73175	0.0473444	0	4.12066
firm_003	6	2021	479419	17066	140694	20382	29352	182	12	3	58	0	0	50	0	46	32	18	0.293468	61	15	5	0	0	0.333333	2762	44.8	16	2591	45.2	16.2	171	39.2	12.7	0.058302	0	0.0612241	2.89037	0.0003796	9.74484	0.042514	0	4.11087
firm_003	6	2022	524062	17520	145382	21809	29426	149	10	4	50	0	0	44	0	26	19	19	0.277414	61.6667	14	5	0	0	0.357143	2750	45	15.9	2572	45.4	16.2	178	39.2	11.9	0.060792	0	0.0561498	2.94444	0.0002843	9.7711	0.0416153	0	4.12174
firm_004	6	2004	1800000	17014	314858	400268	10353	9437	327	178	1584	501	378	1378	92	1257	861	47	0.177671	64.7778	12	2	0	0	0.166667	9748	42.6	19.9	8421	43.2	20.4	1327	38.5	16.7	0.119819	0	0.0058421	3.85015	0.0053252	9.74179	0.225867	0	4.17096
firm_004	6	2005	1800000	16723	307238	399097	19098	8994	275	168	1505	370	251	1068	69	948	629	48	0.169246	64.4762	15	2	0	0	0.133333	9561	43	20.1	8300	43.5	20.5	1261	39.4	17.6	0.116522	0	0.0105204	3.8712	0.0049545	9.72454	0.219848	1	4.1663
firm_004	6	2006	1800000	16576	292795	388862	28362	9385	186	139	1084	188	144	673	62	611	396	49	0.158509	64.381	15	2	0	0	0.133333	9465	43.4	20.4	8244	43.8	20.7	1221	40.2	18.4	0.114262	0	0.0153542	3.89182	0.0050807	9.71571	0.210516	1	4.16482
firm_004	6	2007	2000000	16052	270682	405717	26222	9117	181	143	947	209	135	672	55	647	412	50	0.136068	63.4	14	2	0	0	0.142857	9082	43.2	20.2	7910	43.6	20.4	1172	40.7	19	0.114297	0	0.0131814	3.91202	0.004583	9.68359	0.203948	1	4.14946
firm_004	6	2008	1700000	15460	244594	361754	24446	9294	210	182	955	168	113	788	46	619	445	51	0.140613	63.2632	13	2	0	0	0.153846	8787	43.1	20	7627	43.5	20.2	1160	40.7	18.9	0.116618	0	0.0140536	3.93183	0.005343	9.64601	0.207966	1	4.1473
firm_004	6	2009	1700000	15260	236704	312539	-24400	9465	212	190	1010	279	186	810	60	702	460	52	0.141613	62.35	14	2	0	0	0.142857	8446	42.9	19.7	7289	43.2	19.8	1157	40.7	18.9	0.120483	0	-0.0145978	3.95124	0.0056626	9.63299	0.186983	1	4.13276
firm_004	6	2010	1500000	14461	238533	310085	21222	8165	220	188	988	212	140	806	57	756	477	53	0.158885	62.5625	10	2	0	0	0.2	8243	42.7	19.4	7064	43	19.5	1179	40.6	18.7	0.125133	0	0.0141358	3.97029	0.0054387	9.57921	0.206546	1	4.13617
firm_004	6	2011	1400000	14039	231999	296842	10883	8641	271	252	1133	198	114	902	51	848	552	54	0.166249	63.25	10	2	0	0	0.2	8086	42.6	19.2	6889	42.9	19.3	1197	40.8	18.9	0.128945	0	0.0077987	3.98898	0.0061921	9.5496	0.212715	1	4.1471
firm_004	6	2012	1500000	13776	212638	280898	1181	8530	339	299	1293	212	151	1155	69	1116	707	55	0.142262	62.8125	10	2	0	0	0.2	8087	42.5	19.1	6841	42.9	19.3	1246	40.5	18.3	0.133505	0	0.0007901	4.00733	0.0057068	9.53068	0.18793	1	4.14015
firm_004	6	2013	1500000	13569	206075	292513	20050	8959	234	200	896	154	116	745	40	749	467	56	0.133547	62.5	10	2	0	0	0.2	7965	42.7	19.1	6714	43	19.2	1251	40.8	18.7	0.135742	0	0.0129934	4.02535	0.0058059	9.51554	0.189563	1	4.13517
firm_004	6	2014	1600000	13599	181051	268802	32089	9534	299	235	1116	183	127	990	64	871	620	57	0.113223	62.125	10	2	0	0	0.2	7973	42.8	19.1	6729	43.2	19.1	1244	41.1	18.9	0.134968	0	0.0200674	4.04305	0.0059622	9.51775	0.1681	1	4.12915
firm_004	6	2015	1700000	13701	169972	258372	38177	10665	313	222	1370	200	128	1050	52	1002	663	58	0.097953	61.75	10	2	0	0	0.2	8007	42.9	19	6779	43.2	19	1228	41.3	19.1	0.132972	0	0.0220009	4.06044	0.0061461	9.52522	0.148896	1	4.12309
firm_004	6	2016	1700000	13748	177528	211766	76800	10998	283	193	1254	198	140	1012	56	917	602	59	0.106892	62.75	11	3	0	0	0.272727	8072	42.8	18.8	6802	43.1	18.7	1270	41.2	18.9	0.135945	0	0.0462422	4.07754	0.006622	9.52865	0.127507	1	4.13916
firm_004	6	2017	1800000	13977	175982	202270	90396	11164	286	218	1354	176	124	974	52	974	634	60	0.099985	63.75	11	3	1	0	0.272727	8415	42.9	18.3	6945	43.1	18.6	1470	41.7	17.1	0.14871	0.0909091	0.0513591	4.09434	0.0063429	9.54517	0.114921	1	4.15497
firm_004	6	2018	1900000	14032	188397	239179	126789	11608	214	171	1081	91	73	846	28	696	495	61	0.097573	64.125	12	4	1	0	0.333333	8501	43	18.3	6977	43.2	18.6	1524	41.7	16.7	0.15202	0.0833333	0.0656657	4.11087	0.0060119	9.5491	0.123874	1	4.16083
firm_004	6	2019	1800000	14433	219745	198994	112701	12471	195	159	883	42	21	702	11	670	422	62	0.119027	64.5	12	4	1	0	0.333333	8490	43	18.3	6949	43.3	18.6	1541	41.8	16.6	0.153624	0.0833333	0.0610456	4.12713	0.006755	9.57727	0.107787	1	4.16667
firm_004	6	2020	1900000	14562	204400	178642	122184	13564	231	167	1128	27	20	873	11	659	450	63	0.108148	65.125	12	4	1	0	0.333333	8507	43	18.3	6937	43.3	18.7	1570	41.8	16.5	0.1558	0.0833333	0.0646478	4.14314	0.0071767	9.58617	0.0945198	1	4.17631
firm_004	6	2021	1900000	14620	206198	185054	92597	14205	290	56	1637	8	4	1060	3	879	561	64	0.11023	65.75	12	4	1	0	0.333333	8572	42.9	18.2	6970	43.2	18.6	1602	41.5	16.2	0.15746	0.0833333	0.0495006	4.15888	0.0075937	9.59015	0.0989265	1	4.18586
firm_004	6	2022	2000000	14518	207435	157002	71567	15257	200	13	1160	1	1	695	1	689	414	65	0.10604	66.25	12	4	1	0	0.333333	8579	43	18.2	6955	43.3	18.8	1624	41.5	15.9	0.159169	0.0833333	0.0365847	4.17439	0.0077993	9.58314	0.0802587	1	4.19344
firm_005	6	2004	1800000	13695	373826	271371	21193	8686	234	133	1369	300	226	895	68	1011	589	44	0.205187	61.1591	44	0	0	1	0											0	0.0116325	3.78419	0.0047676	9.52479	0.148951		4.11348
firm_005	6	2005	1800000	13533	370760	294070	25076	7887	179	123	1225	253	185	708	55	627	373	45	0.201253	62.6364	11	0	0	0	0											0	0.0136115	3.80666	0.0042812	9.51289	0.159624		4.13735
firm_005	6	2006	2000000	13704	357161	355412	34489	7206	179	123	1294	233	200	771	65	641	407	46	0.180631	63.6364	11	0	0	0	0	9474	44.1	20.3								0	0.0174425	3.82864	0.0036444	9.52544	0.179747		4.15318
firm_005	6	2007	2100000	13743	325903	373193	40652	6793	244	181	1806	252	187	858	62	776	530	47	0.157671	59.2	10	0	0	0	0	9373	44.4	20.5	8173	45	21	1200	40.3	17	0.113497	0	0.0196673	3.85015	0.0032864	9.52829	0.18055	0	4.08092
firm_005	6	2008	1900000	15088	341044	346412	18595	6947	251	187	1511	238	186	950	75	827	533	48	0.183943	60.3571	14	0	0	1	0	9280	44.4	20.5	8100	45	20.9	1180	40.9	17.6	0.112811	0	0.0100293	3.8712	0.0037469	9.62166	0.186839	0	4.10028
firm_005	6	2009	1700000	15150	329415	323780	10966	7269	278	218	1649	212	146	1088	63	889	599	49	0.190894	60.5714	14	0	0	1	0	9294	44.5	20.5	8140	45	20.8	1154	41.3	18	0.110452	0	0.0063547	3.89182	0.0042123	9.62576	0.187628	1	4.10382
firm_005	6	2010	1600000	14476	319373	377865	-53354	8018	303	234	1882	276	222	1115	77	1031	630	50	0.200779	60.9167	12	0	0	1	0	9222	44.3	20.2	8070	44.7	20.5	1152	41.3	18	0.111047	0	-0.0335419	3.91202	0.0050407	9.58025	0.237551	1	4.10951
firm_005	6	2011	1500000	14639	360209	366498	15423	8561	214	166	1361	143	114	830	54	838	436	51	0.239231	60.6667	9	0	0	1	0	9246	44.3	20.1	8089	44.7	20.4	1157	41.3	18.1	0.111218	0	0.0102431	3.93183	0.0056857	9.59144	0.243407	1	4.10539
firm_005	6	2012	1600000	12870	358186	374639	5142	9093	264	207	1677	271	215	1005	85	933	533	52	0.221273	61.6667	9	0	0	1	0	8305	42.4	18.1	7193	42.6	18.2	1112	40.7	17.6	0.118084	0	0.0031765	3.95124	0.0056173	9.46265	0.231437	1	4.12174
firm_005	6	2013	1700000	12838	376489	357362	13195	8742	233	200	1244	221	179	966	64	762	495	53	0.227309	62.6667	10	1	0	1	0.1	8179	42.4	18	7075	42.6	18	1104	41.2	18	0.118927	0	0.0079666	3.97029	0.0052781	9.46016	0.215761	1	4.13783
firm_005	6	2014	1800000	12856	415089	357752	21627	8927	202	171	1126	146	102	686	46	718	435	54	0.228211	63.6667	10	1	0	1	0.1	8329	42.5	17.7	7058	42.5	17.7	1271	42.3	18.1	0.132396	0	0.0118902	3.98898	0.0049079	9.46157	0.196687	1	4.15366
firm_005	6	2015	2000000	13432	408848	387938	28695	9391	189	164	1067	143	113	711	39	634	413	55	0.204814	63.6667	11	2	0	1	0.181818	8369	42.4	17.4	7094	42.4	17.3	1275	42.4	18.3	0.132207	0	0.0143749	4.00733	0.0047045	9.5054	0.194339	1	4.15366
firm_005	6	2016	2000000	13688	441604	317049	69757	10081	204	176	1153	190	137	825	38	705	460	56	0.226242	63.8889	11	2	0	1	0.181818	8402	42.3	17.2	7110	42.2	16.9	1292	42.7	18.5	0.133278	0	0.0357379	4.02535	0.0051647	9.52427	0.16243	1	4.15715
firm_005	6	2017	2000000	14094	459597	293235	100515	10553	173	157	1018	143	80	620	25	635	395	57	0.227975	64.7778	11	2	0	1	0.181818	8524	42.3	17.1	7213	42.2	16.8	1311	42.8	18.5	0.133299	0	0.0498587	4.04305	0.0052346	9.5535	0.145454	1	4.17096
firm_005	6	2018	2100000	14359	526270	318430	94886	10602	141	127	767	75	50	552	22	481	318	58	0.244906	63.2857	10	3	0	0	0.3	8609	42.4	17.2	7285	42.3	16.9	1324	43	18.6	0.133293	0	0.0441564	4.06044	0.0049338	9.57213	0.148185	1	4.14766
firm_005	6	2019	2200000	14739	544558	321178	116370	12312	179	163	1024	49	25	693	17	591	400	59	0.245904	64.2857	10	3	0	0	0.3	8753	42.5	17.2	7375	42.4	17	1378	43.1	18.3	0.136018	0	0.0525488	4.07754	0.0055597	9.59825	0.145033	1	4.16334
firm_005	6	2020	2200000	14993	572190	289627	117162	13734	233	91	1302	25	17	769	14	765	500	60	0.256553	65.2857	12	5	2	0	0.416667	8829	42.6	17.2	7425	42.5	17	1404	43.1	18.3	0.137203	0.166667	0.052532	4.09434	0.0061579	9.61534	0.12986	1	4.17877
firm_005	6	2021	2300000	15267	609256	317723	100844	13661	226	8	1332	6	3	853	3	695	443	61	0.268084	65.1429	12	5	2	0	0.416667	8918	42.6	17.1	7484	42.5	16.9	1434	43	17.9	0.138524	0.166667	0.0443733	4.11087	0.0060111	9.63345	0.139804	1	4.17658
firm_005	6	2022	2400000	15470	623306	304569	41453	15841	221	16	1275	0	0	854	0	679	466	62	0.257343	66	13	5	3	0	0.384615	9026	42.6	17	7542	42.6	16.9	1484	42.9	17.5	0.141199	0.230769	0.0171146	4.12713	0.0065402	9.64666	0.125747	1	4.18966
firm_006	6	2004	1800000	13090	256533	307296	9159	7703	366	170	1603	609	456	994	120	1390	892	42	0.146492	62.3636	11	0	0	1	0	9185	44.4	19.7	8745	44.6	19.8	440	39.5	18.1	0.045714	0	0.0052302	3.73767	0.0043988	9.4796	0.17548	1	4.13298
firm_006	6	2005	1600000	12190	177952	246725	20491	7274	371	175	1663	583	445	1143	120	1402	885	43	0.108317	63	9	0	0	0	0	9019	44.8	20.1	8599	45	20.1	420	40.6	19.1	0.044496	0	0.0124726	3.7612	0.0044276	9.40837	0.150178	1	4.14314
firm_006	6	2006	1800000	12093	180191	278043	27242	7799	317	158	1418	505	310	932	78	1175	696	44	0.100005	64	8	0	0	0	0	8961	45.1	20.3	8554	45.3	20.3	407	41.5	20.1	0.043446	0	0.0151192	3.78419	0.0043284	9.40038	0.154312	1	4.15888
firm_006	6	2007	1900000	12188	179800	297889	25618	8616	363	178	1651	445	338	1158	99	1279	834	45	0.09716	63.375	8	0	0	0	0	8873	45.4	20.4	8480	45.5	20.4	393	42.4	20.8	0.042413	0	0.0138434	3.80666	0.0046559	9.40821	0.160972	1	4.14907
firm_006	6	2008	1900000	11993	189173	249733	27047	8530	347	174	1517	435	282	902	108	1174	768	46	0.100733	63.7143	7	0	0	0	0	8926	45.4	20.3	8538	45.5	20.3	388	42.9	21.1	0.041658	0	0.0144023	3.82864	0.0045422	9.39208	0.132981	1	4.15441
firm_006	6	2009	2000000	12115	184726	379858	6290	7868	333	135	1485	369	291	893	92	1207	743	47	0.092942	64.375	8	0	0	0	0	9055	45.4	20.2	8649	45.6	20.3	406	42.5	20.4	0.042913	0	0.0031647	3.85015	0.0039587	9.4022	0.19112	1	4.16472
firm_006	6	2010	1600000	14780	216359	299134	-6850	7683	352	182	1547	447	310	1041	96	1393	774	48	0.138113	65.1111	9	0	0	0	0	11016	45.1	19.8	9691	45.3	19.8	1325	41.8	19.6	0.107366	0	-0.0043727	3.8712	0.0049045	9.60103	0.190953	1	4.1761
firm_006	6	2011	1400000	14819	215441	337298	10848	7426	234	124	988	316	194	686	70	808	477	49	0.151334	65.8571	7	0	0	0	0	10903	45	19.5	9550	45.2	19.6	1353	41.1	18.6	0.110395	0	0.00762	3.89182	0.0052163	9.60366	0.236931	1	4.18749
firm_006	6	2012	1400000	15168	231889	300786	1430	7103	283	188	1160	301	188	877	72	993	612	50	0.164347	65.875	9	1	0	0	0.111111	10776	44.8	19.2	9405	45.1	19.3	1371	40.7	18	0.112867	0	0.0010135	3.91202	0.0050341	9.62694	0.213176	1	4.18776
firm_006	6	2013	1500000	15616	218556	320226	5901	8089	290	185	1374	280	186	782	65	1135	632	51	0.150062	65.8571	8	1	0	0	0.125	10721	44.7	18.9	9307	45	19	1414	40.4	17.4	0.116522	0	0.0040517	3.93183	0.0055539	9.65605	0.219869	1	4.18749
firm_006	6	2014	1500000	15518	230659	346666	14191	7914	288	174	1431	238	150	838	53	1117	635	52	0.152483	65.6667	7	1	0	0	0.142857	10714	43.6	17.8	9244	43.9	17.9	1470	39.9	17	0.12065	0	0.0093813	3.95124	0.0052318	9.64976	0.229173	1	4.18459
firm_006	6	2015	1700000	15587	231229	390940	33397	11170	310	203	1549	242	137	867	70	1178	734	53	0.135746	64.5556	11	2	1	0	0.181818	10547	43.4	17.4	9107	43.7	17.3	1440	39.7	15.3	0.12013	0.0909091	0.0196061	3.97029	0.0065575	9.65419	0.229506	1	4.16753
firm_006	6	2016	1700000	15640	231382	369704	59661	8557	338	195	1619	212	143	984	72	1157	733	54	0.134295	64.125	10	2	1	0	0.2	10466	44.5	17.6	9022	45	18.2	1444	41.3	13.9	0.121243	0.1	0.0346275	3.98898	0.0049665	9.65759	0.214578	0	4.16083
firm_006	6	2017	1700000	15925	246696	320449	99144	10129	346	222	1740	253	131	1153	62	1194	773	55	0.14613	60.8889	11	2	1	0	0.181818	10431	44.5	17.4	8949	45.1	18.2	1482	41.3	12.9	0.124402	0.0909091	0.0587277	4.00733	0.0059999	9.67565	0.189817	0	4.10905
firm_006	6	2018	1800000	16024	265790	325623	85137	11150	309	211	1544	173	88	1058	43	1077	683	56	0.147962	61.7778	11	2	1	0	0.181818	10348	44.5	17.1	8836	45	18	1512	41.4	11.8	0.127487	0.0909091	0.0473947	4.02535	0.0062071	9.68184	0.18127	0	4.12354
firm_006	6	2019	1900000	16184	299847	287683	100105	12574	314	232	1591	112	57	1049	25	1125	689	57	0.161139	62.7778	12	3	2	0	0.25	10336	44.4	16.5	8787	44.9	17.8	1549	41.3	9.1	0.130332	0.166667	0.0537969	4.04305	0.0067573	9.69178	0.154602	0	4.1396
firm_006	6	2020	1900000	16297	408440	296968	99119	13222	308	86	1639	80	44	1069	22	1053	711	58	0.214412	62.75	11	3	2	0	0.272727	10384	42.9	16.4	8775	44.9	17.8	1609	41.1	9.1	0.134162	0.181818	0.0520328	4.06044	0.0069409	9.69874	0.155894	0	4.13916
firm_006	6	2021	1900000	16586	501899	372319	77327	14820	313	11	1691	12	6	1187	4	999	642	59	0.262957	63.5	12	4	2	0	0.333333	10494	44.3	16.5	8819	44.9	17.9	1675	40.7	9.3	0.137645	0.166667	0.0405135	4.07754	0.0077646	9.71631	0.195067	0	4.15104
firm_006	6	2022	2100000	19661	614625	404988	47577	16267	233	11	1151	3	0	857	0	657	443	60	0.288779	64.5	12	4	2	0	0.333333	10688	44.4	16.6	8918	45.1	18	1770	40.7	9.5	0.142077	0.166667	0.0223539	4.09434	0.007643	9.88639	0.190282	0	4.16667
firm_007	6	2004	494097	3223	132854	291389	15543	499	20	7	90	36	29	51	8	87	42	39	0.268882	55.9412	17	0	0	1	0	1805	40.3	16.7	1688	40.1	17.3	117	30.9	8.1	0.060874	0	0.0314574	3.66356	0.0010099	8.07807	0.589741	0	4.0243
firm_007	6	2005	478783	3184	92286	166914	-48141	467	16	11	73	29	28	77	6	56	42	40	0.192751	56.1429	14	0	0	1	0	1823	40.8	17.2	1705	41.4	17.8	118	31.5	8.8	0.060793	0	-0.100549	3.68888	0.0009754	8.06589	0.348621	0	4.0279
firm_007	6	2006	499918	3516	87137	122282	47689	515	15	10	72	28	28	60	9	46	22	41	0.174303	56.4615	13	0	0	1	0	1832	41	17.6	1712	41.7	18	120	31.9	9.3	0.061475	0	0.0953936	3.71357	0.0010302	8.16508	0.244604	0	4.03356
firm_007	6	2007	546723	3677	106777	172324	33695	534	12	9	75	3	2	40	1	41	26	42	0.195304	57.0833	12	0	0	1	0	1896	41.3	17.6	1764	42	18.2	132	32.3	9.5	0.065089	0	0.0616308	3.73767	0.0009767	8.20985	0.315194	0	4.04451
firm_007	6	2008	486204	3916	68867	126962	22384	651	20	15	97	8	6	68	3	44	33	43	0.141642	57.1667	12	0	0	1	0	2020	41.5	17.6	1869	42.3	18.3	151	32.6	9.6	0.069553	0	0.0460383	3.7612	0.0013389	8.27283	0.261129	0	4.04597
firm_007	6	2009	485781	4326	103884	103780	-7596	1016	10	10	62	6	5	25	4	30	18	44	0.213849	58.1667	12	0	0	1	0	2089	41.5	17.6	1930	41.9	17.5	159	31.9	8.6	0.07073	0	-0.0156367	3.78419	0.0020915	8.3724	0.213635	0	4.06331
firm_007	6	2010	439273	4384	102337	94190	5814	918	13	10	66	8	7	59	5	36	24	45	0.232969	58.2727	11	0	0	0	0	2089	41.4	17.5	1922	42.3	18.3	167	32.2	9.1	0.074025	0	0.0132355	3.80666	0.0020898	8.38572	0.214422	0	4.06513
firm_007	6	2011	457487	4505	98389	167725	10137	765	13	12	50	12	12	30	4	43	36	46	0.215064	58.75	13	1	0	0	0.076923	1998	41.7	17.8								0	0.022158	3.82864	0.0016722	8.41294	0.366622		4.07329
firm_007	6	2012	467075	4549	92744	153413	11242	754	7	7	32	9	7	32	3	18	16	47	0.198563	58.6667	13	1	0	0	0.076923	2017	41.9	18	1844			173			0.078995	0	0.0240689	3.85015	0.0016143	8.42266	0.328455		4.07187
firm_007	6	2013	460864	4640	66007	132015	13064	705	19	13	112	5	5	56	3	59	36	48	0.143224	59.6667	14	2	0	0	0.142857	2005	42.1	18.2	1827	43	19	178	33.1	9.9	0.081539	0	0.0283468	3.8712	0.0015297	8.44247	0.286451	0	4.08877
firm_007	6	2014	457408	5188	53883	128237	24830	713	16	14	84	12	12	44	7	51	40	49	0.117801	60.0833	14	2	0	1	0.142857	2044	42	18.1	1846	43.1	19	198	32.5	9.3	0.088314	0	0.0542841	3.89182	0.0015588	8.5541	0.280356	0	4.09573
firm_007	6	2015	476914	4379	55548	84240	28542	804	17	16	80	7	3	72	2	43	32	50	0.116474	60.8182	13	2	0	1	0.153846	2146	41.9	17.9	1928	42.9	18.7	218	33.3	10	0.092217	0	0.0598473	3.91202	0.0016858	8.38458	0.176636	0	4.10789
firm_007	6	2016	589993	6136	100660	144658	51374	1020	10	10	73	8	5	55	4	48	23	51	0.170612	62.25	12	4	0	0	0.333333	2253	41.6	17.5	2008	42.6	18.5	245	33.2	9.6	0.098078	0	0.0870756	3.93183	0.0017288	8.72193	0.245186	0	4.13116
firm_007	6	2017	630937	6602	110392	122469	58949	1172	18	17	130	11	6	118	4	54	33	52	0.174965	63.25	12	4	0	1	0.333333	2325	41.2	17.2	2039	42.5	18.3	286	32.4	9	0.109537	0	0.0934309	3.95124	0.0018576	8.79513	0.194106	0	4.1471
firm_007	6	2018	688308	6816	125125	110577	72535	1343	24	22	118	7	3	67	2	76	47	53	0.181786	63.375	13	5	1	1	0.384615	2389	41.2	17.1	2081	42.5	18.3	308	32.5	9.1	0.114201	0.0769231	0.105382	3.97029	0.0019512	8.82703	0.160651	0	4.14907
firm_007	6	2019	773219	6974	134675	117851	87602	1850	28	26	188	7	7	139	3	92	63	54	0.174174	62.875	13	5	1	1	0.384615	2436	41.3	17.1	2102	42.6	18.4	334	33.1	9.6	0.120578	0.0769231	0.113295	3.98898	0.0023926	8.84994	0.152416	0	4.14115
firm_007	6	2020	799319	7315	153391	164291	59916	3034	38	9	263	5	4	208	3	102	79	55	0.191902	62	13	5	1	0	0.384615	2475	41.6	17.3	2123	42.8	18.4	352	34	10.5	0.124514	0.0769231	0.0749588	4.00733	0.0037957	8.89768	0.205539	0	4.12713
firm_007	6	2021	953659	7415	173010	287331	48258	3905	24	3	177	0	0	147	0	77	55	56	0.181417	63	13	5	1	0	0.384615	2437	41.3	17	2080	42.6	18.2	357	33.5	10.1	0.127774	0.0769231	0.050603	4.02535	0.0040948	8.91126	0.301293	0	4.14314
firm_007	6	2022	1100000	7460	174182	313697	54490	3923	25	3	148	0	0	132	0	70	50	57	0.160995	64	13	5	1	0	0.384615	2433	41.2	17	2060	42.6	18.3	373	33.5	10.3	0.132929	0.0769231	0.0503648	4.04305	0.003626	8.91731	0.289948	0	4.15888
firm_008	6	2004	1900000	16471	378804	466800	-4474	11098	214	150	1257	358	238	1081	67	839	543	43	0.202539	61.88	50	0	0	0	0	10395	43.7	19	9052	44.7	19.9	1343	37	13.2	0.114415	0	-0.0023922	3.7612	0.0059339	9.70936	0.249588	0	4.1252
firm_008	6	2005	1800000	16003	348237	411465	13219	10025	236	164	1465	513	381	1293	75	804	524	44	0.191578	64.7857	14	0	0	0	0	9950	43.9	19.2	8694	44.8	19.9	1256	37.5	13.8	0.112083	0	0.0072723	3.78419	0.0055151	9.68053	0.226362	0	4.17108
firm_008	6	2006	1900000	15951	344184	449012	22506	9514	205	146	1245	272	208	1086	68	741	456	45	0.180583	64.5	13	0	0	0	0	9729	44.2	19.4	8514	45.1	20.1	1215	38.4	14.7	0.11102	0	0.0118082	3.80666	0.0049917	9.67728	0.235583	0	4.16667
firm_008	6	2007	2100000	14837	343195	436704	41439	9123	228	166	1373	375	272	1154	76	801	520	46	0.162866	62.7692	13	0	0	0	0	9083	44.4	19.5	7939	45.2	20.1	1144	39.2	15.5	0.111861	0	0.0196652	3.82864	0.0043294	9.60488	0.207242	0	4.13947
firm_008	6	2008	1900000	14934	347761	400987	42162	9640	193	152	1185	198	147	1060	59	675	390	47	0.181266	62.5	10	0	0	0	0	8817	44.3	19.4	7702	45	19.9	1115	39.6	16	0.112263	0	0.0219764	3.85015	0.0050247	9.6114	0.20901	0	4.13517
firm_008	6	2009	1900000	15608	332284	399190	-6296	9993	157	125	846	184	135	790	47	614	314	48	0.176238	62.2	10	0	0	0	0	8705	44.2	19.2	7593	44.9	19.7	1112	39.5	15.9	0.113273	0	-0.0033393	3.8712	0.0053001	9.65554	0.211724	0	4.13035
firm_008	6	2010	1800000	15189	337568	441045	13225	10068	168	143	1071	266	204	937	52	480	330	49	0.187865	62.6667	9	0	0	0	0	8452	43.9	19	7332	44.6	19.4	1120	39.6	16.1	0.117008	0	0.00736	3.89182	0.0056031	9.62833	0.245452	0	4.13783
firm_008	6	2011	1600000	15083	337260	445088	25844	9711	203	166	1107	231	183	984	64	630	379	50	0.205026	63.6667	9	0	0	0	0	8164	43.7	18.7	7038	44.3	19.2	1126	40	16.1	0.121206	0	0.015711	3.91202	0.0059035	9.62132	0.270576	1	4.15366
firm_008	6	2012	1700000	15149	345642	401972	3833	9169	225	193	1413	203	157	1207	58	723	454	51	0.20498	61.9	10	0	0	0	0	7925	43.6	18.7	6798	44.1	18.9	1127	40.4	16.9	0.124503	0	0.0022731	3.93183	0.0054376	9.62569	0.238386	1	4.12552
firm_008	6	2013	1700000	15468	323246	361999	23429	8463	239	214	1566	201	146	1093	60	734	468	52	0.191715	65.5	10	0	0	0	0	7737	43.5	18.5	6604	43.9	18.7	1133	40.8	17.3	0.127734	0	0.0138956	3.95124	0.0050194	9.64653	0.2147	1	4.18205
firm_008	6	2014	1800000	15391	328426	378777	20752	7829	216	200	1538	133	101	1151	49	720	471	53	0.18353	65.9	10	0	0	0	0	7657	43.5	18.5	6501	43.9	18.6	1156	41.1	17.6	0.13117	0	0.0115966	3.97029	0.004375	9.64154	0.211667	1	4.18814
firm_008	6	2015	1800000	15383	347222	355050	15139	7742	281	242	2008	134	96	1338	45	922	596	54	0.188784	66.0909	14	3	1	0	0.214286	7546	43.7	18.5	6405	44	18.5	1141	41.8	18.2	0.131346	0.0714286	0.008231	3.98898	0.0042093	9.64102	0.19304	1	4.19103
firm_008	6	2016	1900000	15810	350749	330021	72766	7827	277	232	2120	111	73	1326	38	873	594	55	0.185898	67.0909	14	3	1	0	0.214286	7527	43.7	18.3	6375	44	18.3	1152	42.2	18.7	0.132734	0.0714286	0.0385662	4.00733	0.0041483	9.6684	0.174912	1	4.20605
firm_008	6	2017	2000000	16422	353645	323197	106296	8221	243	208	1793	102	57	1104	20	848	506	56	0.177459	67.3636	14	3	1	0	0.214286	7611	43.9	18.3	6434	44.2	18.2	1177	42.2	18.7	0.133933	0.0714286	0.0533394	4.02535	0.0041253	9.70638	0.162181	1	4.21011
firm_008	6	2018	2100000	17730	340929	300720	126551	10322	247	212	1718	87	65	1081	42	833	532	57	0.164368	68.3636	14	3	1	0	0.214286	7686	44.1	18.4	6480	44.4	18.3	1206	42.1	18.6	0.135628	0.0714286	0.0610125	4.04305	0.0049764	9.78301	0.144982	1	4.22484
firm_008	6	2019	2100000	18297	331699	271928	110178	13968	252	212	1684	65	48	1181	26	742	480	58	0.158618	69.2222	13	4	1	0	0.307692	7783	44.2	18.5	6558	44.7	18.5	1225	41.9	18.4	0.13599	0.0769231	0.0526871	4.06044	0.0066795	9.81449	0.130036	1	4.23732
firm_008	6	2020	2200000	18673	391049	250678	103786	16442	239	147	1492	27	16	1057	7	699	482	59	0.180032	69.375	12	4	1	0	0.333333	7887	44.2	18.5	6610	44.8	18.6	1277	41.1	17.7	0.13935	0.0833333	0.0477812	4.07754	0.0075696	9.83483	0.115408	1	4.23953
firm_008	6	2021	2200000	18905	417955	289919	98767	15029	234	23	1495	2	2	1194	2	670	442	60	0.193068	66.125	12	4	1	0	0.333333	7989	44.1	18.3	6677	44.8	18.5	1312	40.4	17.2	0.14106	0.0833333	0.045624	4.09434	0.0069424	9.84718	0.133924	1	4.19155
firm_008	6	2022	2300000	19295	427581	276507	100150	17358	182	25	1101	1	1	803	1	470	339	61	0.182903	67.125	13	5	1	0	0.384615	8080	44.1	18.3	6738	44.9	18.6	1342	40	16.8	0.142433	0.0769231	0.0428405	4.11087	0.0074251	9.8676	0.11828	1	4.20656
firm_009	6	2004	1100000	17814	344268	295762	37256	5667	277	110	1328	292	242	622	79	933	609	43	0.316522	57.1905	21	0	0	1	0	11293	36.8	12.9	9812	37.5	13.6	1481	30.6	7.5	0.115939	0	0.0342534	3.7612	0.0052103	9.78774	0.271925	0	4.04639
firm_009	6	2005	1400000	19770	441387	377642	40262	5712	235	99	1059	211	163	496	69	796	519	44	0.324834	57.5238	21	0	0	1	0	11462	37.3	13.3	9932	38.2	14.1	1530	31.2	7.7	0.117765	0	0.0296304	3.78419	0.0042037	9.89192	0.277922	0	4.0522
firm_009	6	2006	1500000	21016	505471	396637	45184	6190	200	104	966	222	164	559	62	658	403	45	0.342646	57.8421	19	0	0	1	0	11921	37.3	13.3	10303	38.2	14.1	1618	31.6	7.8	0.119507	0	0.0306291	3.80666	0.004196	9.95304	0.268871	0	4.05772
firm_009	6	2007	1600000	22240	602260	479288	46393	7222	161	71	698	165	106	341	35	504	339	46	0.36948	58.3684	19	0	0	1	0	12446	37.3	13.2	10652	38.2	14.1	1794	31.5	7.7	0.125983	0	0.0284616	3.82864	0.0044306	10.0097	0.294038	0	4.06677
firm_009	6	2008	1800000	23421	642816	657287	13079	7870	149	72	716	96	68	382	30	404	274	47	0.358904	59.1667	18	0	0	1	0	12831	37.3	13.1	10918	38.3	14	1913	31.9	7.9	0.129748	0	0.0073024	3.85015	0.0043941	10.0614	0.366984	0	4.08036
firm_009	6	2009	1800000	23985	728953	830509	4170	7753	147	101	692	176	138	369	42	515	300	48	0.402609	59.8333	18	0	0	1	0	13660	37.5	12.9	11541	38.5	13.8	2119	32.2	7.8	0.134292	0	0.0023031	3.8712	0.0042821	10.0852	0.458699	0	4.09156
firm_009	6	2010	1900000	26542	778610	954556	19113	7219	153	109	824	175	109	469	35	616	348	49	0.406176	59.9444	18	0	0	1	0	13484	37.8	13.2	11350	38.7	14.1	2134	32.7	8.3	0.136637	0	0.0099706	3.89182	0.0037659	10.1865	0.497962	0	4.09342
firm_009	6	2011	1900000	26310	760123	909343	27267	6615	115	92	609	134	103	368	34	503	258	50	0.392984	60.2778	18	0	0	1	0	13218	38.3	13.6	11101	39.1	14.5	2117	33.5	9.2	0.13805	0	0.014097	3.91202	0.00342	10.1777	0.47013	0	4.09896
firm_009	6	2012	2100000	27130	748548	796334	33200	6556	221	150	1312	225	130	682	49	955	533	51	0.358827	60.9474	21	2	0	1	0.095238	13075	37.8	13.2	10931	37.8	13.8	2144	37.3	10.8	0.140877	0	0.0159149	3.93183	0.0031427	10.2084	0.381734	1	4.11001
firm_009	6	2013	2400000	30361	802634	918803	66274	6299	330	244	2066	228	131	953	56	1307	740	52	0.338487	61.5882	19	2	0	1	0.105263	13483	37.8	13.5	11235	38.7	14.3	2248	33.3	9.1	0.142903	0	0.0279491	3.95124	0.0026564	10.3209	0.387478	0	4.12047
firm_009	6	2014	2700000	32628	943886	827786	102095	7329	312	250	1987	249	121	927	59	1221	702	53	0.354053	62.5882	19	2	0	1	0.105263	13603	38.2	13.9	11252	39.2	14.9	2351	33.5	9.2	0.147361	0	0.038296	3.97029	0.0027491	10.3929	0.310504	0	4.13658
firm_009	6	2015	3000000	34993	1100000	992085	117133	7731	333	236	2290	253	162	950	71	1344	771	54	0.354227	62.8824	19	2	0	1	0.105263	14262	38.2	13.7	11707	39.2	14.7	2555	33.5	9.1	0.15193	0	0.0387728	3.98898	0.0025591	10.4629	0.328396	0	4.14126
firm_009	6	2016	3300000	37191	1200000	1100000	104669	7998	332	232	2269	149	81	1119	43	1186	734	55	0.365493	63.4375	19	3	1	1	0.157895	14621	38.5	13.9	11954	39.5	15	2667	33.9	9.4	0.154269	0.0526316	0.0321287	4.00733	0.002455	10.5238	0.338273	0	4.15006
firm_009	6	2017	3600000	39770	1400000	1200000	202792	8380	278	223	2008	90	60	999	31	969	575	56	0.395789	62.6875	19	3	1	1	0.157895	14994	38.7	14.1	12182	39.7	15.1	2812	34.1	9.6	0.157924	0.0526316	0.05703	4.02535	0.0023567	10.5909	0.338596	0	4.13816
firm_009	6	2018	4000000	42460	1500000	1300000	239903	8786	327	262	2402	135	80	1270	47	1303	701	57	0.372094	63.0625	19	3	1	1	0.157895	15438	38.7	14.1	12473	39.8	15.1	2965	34.2	9.8	0.161115	0.0526316	0.0594515	4.04305	0.0021773	10.6563	0.327943	0	4.14413
firm_009	6	2019	4300000	44947	1600000	1300000	242031	9681	318	255	2398	68	34	1067	22	1482	754	58	0.371143	63.2308	16	3	1	1	0.1875	15901	38.8	14.1	12744	39.8	15.2	3157	34.4	9.9	0.165652	0.0625	0.0558442	4.06044	0.0022337	10.7132	0.297291	0	4.14679
firm_009	6	2020	4600000	47133	1700000	1600000	237356	10128	353	130	2745	33	26	1102	21	1430	780	59	0.372071	61	14	5	2	0	0.357143	16262	38.9	14.2	12954	40	15.2	3308	34.7	10.1	0.169034	0.142857	0.0512937	4.07754	0.0021887	10.7607	0.33642	0	4.11087
firm_009	6	2021	5100000	48807	1900000	1900000	201336	10209	430	15	3461	10	3	1442	3	1523	914	60	0.367866	62.1111	14	5	2	1	0.357143	16417	39.1	14.4	13037	40.2	15.4	3380	35.1	10.6	0.170733	0.142857	0.0398444	4.09434	0.0020204	10.7956	0.372189	0	4.12892
firm_009	6	2022	5500000	48831	2000000	2000000	228958	9503	323	9	2339	0	0	892	0	985	683	61	0.356607	62.7	14	5	2	1	0.357143	16147	39.7	15	12802	40.7	15.9	3345	35.8	11.2	0.171609	0.142857	0.0414654	4.11087	0.001721	10.7961	0.355995	0	4.13836
firm_010	6	2004	1200000	19498	258493	174902	37761	5259	214	114	1120	252	222	743	85	744	481	33	0.218874	59.2308	13	0	0	1	0	14723	37.9	14.3	12784	39	15.3	1939	30.2	7.5	0.116373	0	0.0319734	3.49651	0.004453	9.87807	0.148095	0	4.08144
firm_010	6	2005	1100000	19926	184221	97891	23659	5793	174	85	852	205	168	625	56	658	410	34	0.161565	60.2308	13	0	0	1	0	14181	37.8	14.3	12218	39	15.3	1963	30.2	7.5	0.121593	0	0.0207493	3.52636	0.0050805	9.89978	0.0858519	0	4.09818
firm_010	6	2006	1100000	20763	202131	85304	43029	6190	138	77	656	94	88	497	46	424	299	35	0.184056	58.8333	12	0	0	1	0	14090	37.4	13.8	11980	38.7	14.9	2110	29.9	7.1	0.130247	0	0.0391813	3.55535	0.0056365	9.94093	0.077676	0	4.07471
firm_010	6	2007	1300000	21536	207700	101426	62663	6114	98	53	516	83	70	291	32	309	225	36	0.162422	60	13	0	0	1	0	14613	37.3	13.7	12222	38.8	15	2391	29.7	6.9	0.140614	0	0.0490026	3.58352	0.0047812	9.97748	0.0793153	0	4.09434
firm_010	6	2008	1300000	22309	244247	198873	60352	6299	135	72	679	117	102	358	47	401	256	37	0.180999	60.3077	14	1	0	1	0.071429	14973	37.4	13.7	12342	39	15.1	2631	29.6	6.9	0.149455	0	0.0447237	3.61092	0.0046679	10.0128	0.147374	0	4.09946
firm_010	6	2009	1400000	22254	277808	330530	11516	6191	57	44	280	82	63	210	19	251	124	38	0.20026	61	12	1	0	1	0.083333	14953	37.7	13.9	12174	39.5	15.5	2779	29.8	7	0.156722	0	0.0083014	3.63759	0.0044628	10.0103	0.238265	0	4.11087
firm_010	6	2010	1400000	21745	342233	177184	-29277	5087	53	43	315	88	58	279	16	177	103	39	0.252767	61.2	11	1	0	1	0.090909	14120	37.8	14.1	11379	39.6	15.6	2741	30.4	7.7	0.162565	0	-0.0216235	3.66356	0.0037572	9.98714	0.130865	0	4.11415
firm_010	6	2011	1300000	21421	352131	279190	30421	4657	36	30	195	47	40	140	14	143	84	40	0.262528	62.2	11	1	0	1	0.090909	13486	39.2	15	10931	40.9	16.3	2555	31.6	8.8	0.159279	0	0.0226801	3.68888	0.003472	9.97213	0.208148	0	4.13035
firm_010	6	2012	1400000	21275	354135	287202	28962	4327	50	35	311	58	42	230	12	183	112	41	0.244936	63.1111	11	2	0	1	0.181818	13108	39.3	15.2	10646	40.9	16.5	2462	32.3	9.6	0.158125	0	0.0200314	3.71357	0.0029927	9.96529	0.198642	0	4.1449
firm_010	6	2013	1500000	21476	386983	314184	46458	4284	27	26	175	30	23	87	11	99	55	42	0.251407	64.1111	11	2	0	1	0.181818	13049	39.9	15.5	10664	41.4	16.6	2385	33.1	10.4	0.154529	0	0.0301818	3.73767	0.0027831	9.97469	0.204112	0	4.16062
firm_010	6	2014	1800000	22379	466534	324929	79801	4507	51	48	298	54	34	237	9	191	121	43	0.263727	63.6667	11	2	0	1	0.181818	13417	40.3	15.3	10984	41.3	16.3	2433	33.1	10.6	0.153502	0	0.0451107	3.7612	0.0025478	10.0159	0.183679	0	4.15366
firm_010	6	2015	1900000	22913	543711	288109	90224	4726	39	38	209	31	24	180	7	122	78	44	0.281802	64.6667	11	2	0	1	0.181818	13625	40.7	15.4	11083	42.2	16.4	2542	33.9	10.9	0.157234	0	0.0467625	3.78419	0.0024495	10.0395	0.149325	0	4.16925
firm_010	6	2016	2000000	23089	533175	225990	84302	4772	106	97	619	77	63	289	20	345	228	45	0.262674	62.3333	11	2	0	1	0.181818	13855	41.2	15.6	11170	42.8	16.7	2685	34.2	11	0.162334	0	0.0415323	3.80666	0.002351	10.0471	0.111336	0	4.1325
firm_010	6	2017	2200000	23299	563682	352685	126896	4991	145	133	895	63	37	489	21	432	292	46	0.25799	63.3333	11	2	0	1	0.181818	14041	41.8	16	11258	43.5	17.1	2783	24.7	11.5	0.165418	0	0.0580788	3.82864	0.0022843	10.0562	0.16142	0	4.14841
firm_010	6	2018	2400000	24391	552814	503993	139192	5181	139	126	846	33	22	569	14	469	283	47	0.228529	62.125	11	3	1	1	0.272727	14482	42.2	16.1	11455	44	17.3	3027	35.3	11.6	0.172883	0.0909091	0.0575408	3.85015	0.0021418	10.102	0.208347	0	4.12915
firm_010	6	2019	2400000	24775	530394	434812	129618	6041	132	122	904	27	19	404	15	471	306	48	0.219802	63.125	11	3	1	1	0.272727	14616	42.5	16.3	11469	44.3	17.5	3147	35.8	11.9	0.177166	0.0909091	0.0537154	3.8712	0.0025035	10.1176	0.180192	0	4.14512
firm_010	6	2020	2600000	27397	510556	506030	148529	7313	177	82	1113	10	7	620	4	440	318	49	0.193778	63	12	4	1	1	0.333333	14801	42.8	16.5	11512	44.7	17.8	3289	36.1	12.6	0.181813	0.0833333	0.0563731	3.89182	0.0027756	10.2182	0.19206	0	4.14314
firm_010	6	2021	2600000	28362	535393	421211	129423	9665	175	38	1135	3	2	638	2	453	331	50	0.203892	61	10	4	3	1	0.4	15071	43	16.5	11354	45	18	3717	36.8	12	0.197839	0.3	0.0492878	3.91202	0.0036807	10.2528	0.160409	0	4.11087
firm_010	6	2022	2800000	28821	540711	412325	164015	9478	89	21	654	0	0	322	0	266	195	51	0.193029	61	10	5	3	1	0.5	15017	43.3	16.7	11222	45.3	18.1	3795	37.3	12.4	0.201733	0.3	0.0585519	3.93183	0.0033836	10.2689	0.147196	0	4.11087
firm_011	6	2004	355009	4063	67170	43758	10587	3164	67	48	541	491	404	233	19	481	243	35	0.189206	61.5	12	0	0	0	0											0	0.0298218	3.55535	0.0089124	8.30968	0.123259		4.11904
firm_011	6	2005	367437	4147	65887	40916	11585	3079	67	52	515	194	124	198	14	463	241	36	0.179315	60	14	0	0	0	0											0	0.0315292	3.58352	0.0083797	8.33014	0.111355		4.09434
firm_011	6	2006	375287	4205	65687	26504	15011	2852	85	57	683	259	176	302	27	589	276	37	0.175031	60.7333	15	0	0	0	0											0	0.0399987	3.61092	0.0075995	8.34403	0.0706233		4.10649
firm_011	6	2007	470286	4531	67219	43461	20187	3018	101	73	910	269	173	362	27	660	303	38	0.142932	61.7333	15	0	0	0	0											0	0.0429249	3.63759	0.0064174	8.4187	0.092414		4.12282
firm_011	6	2008	466772	4723	68450	41896	30019	4789	83	60	780	169	94	262	15	507	232	39	0.146645	61.4667	15	0	0	0	0											0	0.0643119	3.66356	0.0102598	8.4602	0.0897569		4.1185
firm_011	6	2009	480279	5739	66508	47767	31543	5331	88	64	838	165	89	300	26	683	253	40	0.138478	58.8667	15	0	0	0	0											0	0.0656764	3.68888	0.0110998	8.65504	0.0994568		4.07528
firm_011	6	2010	430176	5795	66057	46307	27112	5008	91	63	923	134	99	320	23	690	286	41	0.153558	59	15	0	0	0	0											0	0.0630254	3.71357	0.0116417	8.66475	0.107647		4.07754
firm_011	6	2011	468502	5826	64633	29726	25477	4997	69	51	708	166	99	239	13	482	189	42	0.137957	59.1333	15	0	0	0	0											0	0.0543797	3.73767	0.0106659	8.67009	0.063449		4.07979
firm_011	6	2012	526169	6524	64887	29355	39111	5042	57	38	521	88	78	223	19	312	144	43	0.12332	58.2	15	0	0	0	0											0	0.0743316	3.7612	0.0095825	8.78324	0.0557901		4.06388
firm_011	6	2013	628757	6721	71708	30235	46179	4527	51	33	527	76	53	210	12	358	142	44	0.114047	58.2143	15	1	0	0	0.066667											0	0.0734449	3.78419	0.0071999	8.81299	0.0480869		4.06413
firm_011	6	2014	746102	7005	70290	32866	47178	3960	40	33	389	60	48	157	9	281	118	45	0.09421	58.5556	10	1	0	0	0.1	2215	43.2	17.1	1956			259			0.104689	0	0.0632326	3.80666	0.0053076	8.85438	0.0440503		4.06998
firm_011	6	2015	719754	7332	78560	44724	20628	4697	42	34	277	28	22	188	10	309	109	46	0.109148	59.125	9	1	0	0	0.111111	2289	43.3	17.2	2018			271			0.105859	0	0.0286598	3.82864	0.0065258	8.9	0.0621379		4.07965
firm_011	6	2016	689782	7489	76255	44905	42968	5483	53	42	267	82	47	215	15	294	149	47	0.110549	59.25	10	2	0	0	0.2	2336	43.3	17.2	2048	43.9	17.4	288	39	14.3	0.109756	0	0.0622921	3.85015	0.0079489	8.92119	0.0651003	0	4.08177
firm_011	6	2017	646291	7554	69877	36573	-21843	5175	49	42	310	34	23	249	7	268	123	48	0.10812	61.7778	11	2	0	0	0.181818											0	-0.0337975	3.8712	0.0080072	8.92983	0.0565891		4.12354
firm_011	6	2018	685002	7610	55222	73449	16812	5875	74	62	494	45	19	324	9	409	194	49	0.080616	62.2222	11	2	0	0	0.181818	2291	43.7	17.8	2007	44.3	18.1	284	39.6	14.9	0.110291	0	0.024543	3.89182	0.0085766	8.93722	0.107225	0	4.13071
firm_011	6	2019	708855	7841	55440	74945	24238	5825	77	63	306	20	8	311	2	371	186	50	0.078211	62.5	9	3	0	0	0.333333	2276	43.6	17.5	1988	44.1	17.8	288	39.8	15.1	0.112324	0	0.0341932	3.91202	0.0082175	8.96712	0.105727	1	4.13517
firm_011	6	2020	671273	7607	49794	51907	4258	6861	66	26	321	12	3	262	1	311	166	51	0.074178	63.6667	9	3	0	0	0.333333	236	45.7	18.6	157	47.9	20.2	79	41.4	15.4	0.250794	0	0.0063432	3.93183	0.0102209	8.93682	0.0773262	0	4.15366
firm_011	6	2021	702529	7371	66654	87857	5208	7742	78	9	466	2	0	305	0	380	183	52	0.094877	65	9	4	1	0	0.444444	278	44.4	17.8	193	46.6	17.8	85	39.6	13.5	0.23416	0.111111	0.0074132	3.95124	0.0110202	8.90531	0.125058	0	4.17439
firm_011	6	2022	694274	7275	69534	52775	-35496	6987	49	6	257	1	0	223	0	200	103	53	0.100154	65.3333	10	4	1	0	0.4	283	44	16.5	199	44.6	16.6	84	40.9	14.3	0.228883	0.1	-0.0511268	3.97029	0.0100637	8.8922	0.0760147	1	4.1795
firm_012	9	2004	359820	5185	108868	39873	11575	5617	125	61	562	267	132	349	38	800	330	55	0.302562	58.7	10	0	0	1	0	254	42.1	18.7	188	44.1	20.2	66	36.1	14.5	0.20625	0	0.0321689	4.00733	0.0156106	8.55353	0.110814	0	4.07244
firm_012	9	2005	372968	5054	108860	37545	13597	5293	121	68	677	361	233	419	40	908	309	56	0.291875	58.8889	9	0	0	1	0	237	41.4	17.5	168	43.2	19	69	36.9	13.7	0.22549	0	0.0364562	4.02535	0.0141916	8.52793	0.100666	0	4.07565
firm_012	9	2006	399899	5101	112432	43334	13541	5043	114	71	623	281	163	360	40	740	286	57	0.281151	59.7	11	1	0	1	0.090909	246	42.2	17.9	176	44	19.2	70	37.7	14.6	0.221519	0	0.033861	4.04305	0.0126107	8.53719	0.108362	0	4.08933
firm_012	9	2007	408437	5212	114701	40827	12303	5071	121	69	520	242	115	388	26	1056	355	58	0.280829	60.3636	12	1	0	1	0.083333	245	41.9	17.5	179	43.4	18.5	66	37.8	14.8	0.212219	0	0.0301221	4.06044	0.0124156	8.55872	0.0999591	0	4.10039
firm_012	9	2008	381795	5166	119272	33230	11147	5448	93	64	378	162	127	308	29	734	263	59	0.312398	59.4545	13	1	0	1	0.076923	241	42.4	17.9	179	43.8	18.9	62	38.2	15.2	0.20462	0	0.0291963	4.07754	0.0142694	8.54985	0.0870362	0	4.08521
firm_012	9	2009	370879	5200	116650	28403	13852	5866	128	98	612	430	316	422	39	830	316	60	0.314523	59	13	2	0	1	0.153846	256	42.3	17.9	188	43.3	18.3	68	39.5	16.5	0.209877	0	0.0373491	4.09434	0.0158165	8.55641	0.0765829	1	4.07754
firm_012	9	2010	396317	5283	114158	30953	16839	5812	114	74	593	218	124	373	35	627	260	61	0.288047	59	13	2	0	1	0.153846	262	42.3	17.9	186	43.9	19	76	38.5	15.3	0.224852	0	0.0424887	4.11087	0.014665	8.57225	0.0781016	1	4.07754
firm_012	9	2011	389418	5452	110456	29739	14187	5866	109	77	540	139	81	308	27	643	267	62	0.283644	59.6364	13	2	0	1	0.153846	276	42.6	18	196	44	19	80	39.2	15.6	0.224719	0	0.0364313	4.12713	0.0150635	8.60374	0.0763678	1	4.08826
firm_012	9	2012	431956	5582	115370	40869	13326	5980	130	95	699	222	135	481	34	822	313	63	0.267087	58.5385	15	2	0	1	0.133333	298	42.2	17.8	215	43.5	18.8	83	38.9	15.1	0.217848	0	0.0308504	4.14314	0.013844	8.6273	0.0946138	0	4.06968
firm_012	9	2013	461851	5765	120975	44940	13688	6008	118	87	627	166	91	402	28	680	284	64	0.261935	57.6667	14	2	0	1	0.142857	299	42.3	18.5	218	43.6	19.5	81	38.6	15.9	0.213158	0	0.0296373	4.15888	0.0130085	8.65956	0.0973041	1	4.05468
firm_012	9	2014	471039	5650	128939	46514	15098	5769	122	96	596	155	111	380	36	693	284	65	0.273733	58.1667	14	2	0	1	0.142857	305	42.2	17.9	220	43.5	18.7	85	38.7	15.8	0.217949	0	0.0320525	4.17439	0.0122474	8.63941	0.0987477	1	4.06331
firm_012	9	2015	549307	6146	148702	58351	16036	5467	117	96	494	112	64	433	27	615	271	66	0.270708	58.5833	14	2	0	1	0.142857	298	42.2	18	207	43.7	19.1	91	39	15.9	0.233933	0	0.0291931	4.18966	0.0099525	8.72356	0.106227	1	4.07045
firm_012	9	2016	550305	6440	151339	57017	18431	5580	110	83	511	87	49	394	18	507	239	67	0.275009	59.5833	14	2	0	1	0.142857	296	42.2	17.5	205	43.7	18.4	91	38.8	15.6	0.235142	0	0.0334923	4.20469	0.0101398	8.77028	0.10361	1	4.08738
firm_012	9	2017	557568	6234	144840	60928	20763	5648	113	104	608	78	46	345	24	532	282	68	0.259771	58.5385	15	2	0	1	0.133333	297	42	16.9	208	43	17.1	89	39.5	16.4	0.23057	0	0.0372385	4.21951	0.0101297	8.73777	0.109275	1	4.06968
firm_012	9	2018	593493	6545	150942	65441	22669	5913	133	107	594	92	68	434	34	580	298	69	0.254328	59.5385	15	2	0	1	0.133333	305	42.4	17.4	217	42.9	17.3	88	40.9	17.4	0.223919	0	0.0381959	4.23411	0.009963	8.78646	0.110264	1	4.08662
firm_012	9	2019	594754	6760	156317	61098	23586	6168	126	87	474	39	22	385	16	439	244	70	0.262826	60.8571	10	3	0	1	0.3	337	42.6	17.3	229	43.7	17.9	108	40.2	16	0.242697	0	0.0396567	4.2485	0.0103707	8.81878	0.102728	1	4.10853
firm_012	9	2020	666215	8962	208487	126114	23670	6538	104	31	561	15	8	384	5	508	230	71	0.312943	61.5714	10	3	0	0	0.3	1572	41	17	1244	41.2	16.9	328	40.3	17.5	0.172632	0	0.0355291	4.26268	0.0098136	9.10075	0.189299	1	4.1202
firm_012	9	2021	687415	8951	215428	133900	19954	6593	107	13	553	4	3	399	3	312	195	72	0.313389	61.5714	10	3	0	0	0.3	1584	41.1	17	1245	41.4	16.9	339	40.1	17.2	0.176287	0	0.0290276	4.27667	0.009591	9.09952	0.194788	1	4.1202
firm_012	9	2022	723073	8918	219379	133272	18761	7018	101	17	480	0	0	373	0	362	210	73	0.303398	61.8571	10	3	0	0	0.3	1607	41.5	17.3	1260	41.8	17.2	347	40.3	17.3	0.177584	0	0.0259462	4.29046	0.0097058	9.09583	0.184313	1	4.12483
firm_013	9	2007							132	94	597	401	317	522	39	865	363
firm_013	9	2008							103	80	568	243	174	413	26	739	323
firm_013	9	2009							92	65	415	123	75	346	29	665	263
firm_013	9	2010	730044	14168	332875	131531	13088	22693	90	73	422	104	75	315	30	669	272	1	0.455966	65.125	10	2	1	0	0.2	8219	37.7	14.6	6556	38.3	15	1663	35.3	12.2	0.168286	0.1	0.0179277	0	0.0310844	9.55874	0.180169	1	4.17631
firm_013	9	2011	716368	14861	334869	121504	9552	23418	130	94	596	375	347	513	37	879	354	2	0.467454	65	8	2	1	0	0.25	8459	37.5	14.4	6689	38.3	14.5	1770	35	11.4	0.173037	0.125	0.0133339	0.693147	0.0326899	9.6065	0.169611	0	4.17439
firm_013	9	2012	749985	15338	311184	98994	6805	23823	108	96	373	104	75	407	27	630	287	3	0.41492	63.8571	9	2	1	0	0.222222	8393	36.7	13.5	6576		14.5	1817		11.6	0.177963	0.111111	0.0090735	1.09861	0.0317646	9.63809	0.131995	1	4.15665
firm_013	9	2013	785514	14819	312124	155139	16646	26199	97	57	314	107	94	349	22	677	240	4	0.39735	64.8571	9	2	1	0	0.222222	8501	37.1	15	6693	38.5	15.7	1808	35	12.1	0.175381	0.111111	0.0211912	1.38629	0.0333527	9.60366	0.1975	0	4.17219
firm_013	9	2014	779461	15033	325644	189872	19060	26067	72	49	326	78	61	279	18	520	217	5	0.417781	62.75	10	2	1	0	0.2	8602	38.2	15.3	6754	39	16	1848	35.2	12.8	0.176842	0.1	0.0244528	1.60944	0.0334423	9.618	0.243594	1	4.13916
firm_013	9	2015	877367	16559	353044	198489	30891	26105	93	56	295	70	46	329	18	600	268	6	0.40239	64	11	2	1	0	0.181818	8594	38.9	15.1	6742	39.7	16.7	1852	35.9	13.4	0.177293	0.0909091	0.0352088	1.79176	0.0297538	9.71468	0.226233	1	4.15888
firm_013	9	2016	856115	16456	349314	160266	63604	27308	132	92	697	79	39	461	16	782	390	7	0.408022	63.75	11	3	1	0	0.272727	8546	39.3	16.5	6702	40.2	17.2	1844	36.1	13.8	0.177478	0.0909091	0.0742938	1.94591	0.0318976	9.70845	0.187201	0	4.15497
firm_013	9	2017	883895	16726	365986	112513	61200	26162	136	71	849	79	45	520	21	782	364	8	0.414061	63.8571	10	3	1	0	0.3	8517	39.7	16.7	6657	40.5	17.5	1860	36.4	13	0.179243	0.1	0.069239	2.07944	0.0295985	9.72472	0.127292	0	4.15665
firm_013	9	2018	927544	16296	383962	137936	61962	26507	112	73	611	41	30	446	20	559	293	9	0.413956	63.5	11	3	1	0	0.272727	8538	39.1	16.1	6676	40.1	17.1	1862	36.1	13.1	0.179038	0.0909091	0.0668022	2.19722	0.0285776	9.69867	0.148711	0	4.15104
firm_013	9	2019	1000000	17608	433491	152008	63610	29182	72	28	428	22	10	316	6	386	175	10	0.431702	64.5714	10	3	1	0	0.3	9501	39.1	16.1	7223	41.1	17.1	2278	36.6	13.6	0.193395	0.1	0.0633475	2.30259	0.0290616	9.77611	0.151381	1	4.16777
firm_013	9	2020	998637	17571	444191	144549	69751	31446	43	14	120	16	7	205	6	246	107	11	0.444797	64	8	3	1	0	0.375	9463	40.4	17.2	7140	41.4	18.3	2323	37.3	14	0.197098	0.125	0.0698462	2.3979	0.0314889	9.77401	0.144746	0	4.15888
firm_013	9	2021	1100000	17832	454994	154630	70080	31404	51	7	223	1	0	182	0	229	115	12	0.426424	65	8	3	2	0	0.375	9537	40.1	17	7148	41.1	18	2389	37.1	14	0.200319	0.25	0.0656795	2.48491	0.0294321	9.78875	0.14492	0	4.17439
firm_013	9	2022	1100000	17336	483491	117626	92387	33441	47	3	218	0	0	216	0	192	98	13	0.43267	66	9	4	2	0	0.444444	9353	41	17	6993	42.1	18	2360	38	14	0.201486	0.222222	0.082676	2.56495	0.0299259	9.76054	0.105262	0	4.18966
firm_014	9	2004	610663	15418	267632	132301	10641	2105	13	5	69	31	30	56	7	83	43	37	0.438265	60.25	10	2	1	0	0.2											0.1	0.0174253	3.61092	0.0034471	9.64329	0.216651		4.0985
firm_014	9	2005	611250	15658	266494	116289	11839	2223	12	5	54	49	35	41	6	133	36	38	0.435982	58.8889	10	2	1	1	0.2	2589	40.1	18.4	2301	40.8	19.1	288	34.8	12.8	0.100104	0.1	0.0193685	3.63759	0.0036368	9.65874	0.190248	0	4.07565
firm_014	9	2006	591426	15330	259727	102933	952	2300	16	5	74	40	36	60	7	123	51	39	0.439154	59.375	10	2	1	1	0.2	2417	40.3	18.6	2141	41.2	19.3	276	35.5	13.2	0.102488	0.1	0.0016097	3.66356	0.0038889	9.63757	0.174042	0	4.08387
firm_014	9	2007	612933	15145	257591	112781	11386	2459	11	4	71	26	24	53	7	86	40	40	0.42026	59.25	10	2	1	1	0.2	2170	40.9	16.5	1903	39.3	17.4	267	35.4	12.9	0.109561	0.1	0.0185763	3.68888	0.0040119	9.62542	0.184002	0	4.08177
firm_014	9	2008	608809	14959	246874	129825	1555	2283	3	1	17	5	4	20	1	35	18	41	0.405503	59.3	10	1	1	1	0.1	2155	41.4	19.1	1882	42.1	20	273	36.2	13.4	0.112438	0.1	0.0025542	3.71357	0.0037499	9.61307	0.213244	0	4.08261
firm_014	9	2009	583684	14772	232862	133188	1749	2822	10	6	49	7	7	48	4	92	31	42	0.398952	58.5556	10	1	1	1	0.1	1984	41.3	18.9	1696	42.2	20	288	35.8	12.7	0.126761	0.1	0.0029965	3.73767	0.0048348	9.60049	0.228185	0	4.06998
firm_014	9	2010	604201	14845	227081	116779	15903	3011	6	3	31	5	5	21	3	25	15	43	0.375837	58.5	12	2	1	1	0.166667	1983	41.7	19.2	1676	42.6	20.3	307	36.2	13.1	0.134061	0.0833333	0.0263207	3.7612	0.0049834	9.60542	0.193278	0	4.06903
firm_014	9	2011	590688	15118	219324	109688	16925	3081	6	2	28	3	3	21	2	32	13	44	0.371303	57.6	12	2	1	1	0.166667	1958	41.4	18.8	1668			290			0.129004	0.0833333	0.028653	3.78419	0.005216	9.62364	0.185695		4.05352
firm_014	9	2012	589125	15593	213663	93186	11801	2992	8	3	49	4	2	36	1	49	18	45	0.362679	58.375	10	2	1	0	0.2	2129	41.9	19.1	1809	42.7	20	320	37.2	13.6	0.130666	0.1	0.0200314	3.80666	0.0050787	9.65458	0.158177	0	4.06689
firm_014	9	2013	610293	15427	224785	85548	16710	2992	7	4	48	9	8	29	3	43	19	46	0.368323	59.375	10	2	1	0	0.2	1814	42.3	19	1538	43.3	20.2	276	36.3	12.4	0.132057	0.1	0.0273803	3.82864	0.0049026	9.64387	0.140175	0	4.08387
firm_014	9	2014	627220	15604	236669	107309	24704	3424	4	3	47	10	6	28	2	45	16	47	0.37733	60	10	2	0	0	0.2	1772	42.5	19.2	1496	43.5	20.3	276	36.9	13	0.134766	0	0.0393865	3.85015	0.005459	9.65528	0.171087	0	4.09434
firm_014	9	2015	661567	15700	252537	101516	31164	3354	1	1	5	2	2	12	1	8	1	48	0.381726	57.625	10	2	1	0	0.2	1780	42.4	19.1	1504	43.6	20.4	276	36.7	12.7	0.134241	0.1	0.0471063	3.8712	0.0050698	9.66142	0.153448	0	4.05396
firm_014	9	2016	682855	16488	268172	120587	18755	2689	6	5	35	4	1	19	0	49	22	49	0.392722	58.625	10	2	1	0	0.2	1781	42.4	19.1	1488	43.6	20.4	293	36.7	12.7	0.141273	0.1	0.0274656	3.89182	0.0039379	9.71039	0.176592	0	4.07116
firm_014	9	2017	720276	16383	283364	94167	35055	2643	4	2	32	0	0	14	0	15	11	50	0.39341	59.625	10	2	1	0	0.2	1416	42.2	18.5	1107	43.7	19.8	309	37.1	12.8	0.17913	0.1	0.0486688	3.91202	0.0036694	9.704	0.130737	0	4.08807
firm_014	9	2018	755076	17359	307558	79656	37724	2898	4	3	27	2	2	16	1	14	7	51	0.407321	59.625	10	2	1	0	0.2	1427	42.5	19.8	1098	43.6	21.5	329	37.1	13.3	0.187358	0.1	0.0499605	3.93183	0.003838	9.76187	0.105494	0	4.08807
firm_014	9	2019	741388	17444	289898	102062	19017	3159	11	7	86	2	2	50	2	80	51	52	0.391021	59.8333	9	3	1	0	0.333333	1431	42.5	19.8	1071	44.3	21.7	360	37.4	13	0.201005	0.111111	0.0256505	3.95124	0.0042609	9.76675	0.137663	0	4.09156
firm_014	9	2020	768861	17339	284060	138517	18933	3195	10	5	63	3	3	51	2	38	25	53	0.369456	58.6	8	3	1	0	0.375	1529	42.2	18.6	1177	43.9	20.4	352	36.7	12.7	0.187135	0.125	0.0246247	3.97029	0.0041555	9.76071	0.180159	0	4.07073
firm_014	9	2021	825405	17168	325629	151931	31058	3238	13	3	71	0	0	65	0	39	24	54	0.394508	59.2	8	3	1	0	0.375	1560	41.3	18	1190	43.1	19.9	370	35.9	12.2	0.19171	0.125	0.0376276	3.98898	0.0039229	9.7508	0.184068	0	4.08092
firm_014	9	2022	909213	16192	345022	137740	47647	3206	11	5	56	0	0	50	0	51	23	55	0.379473	60.2	8	3	1	0	0.375	1548	40.8	19	1168	42.5	20.8	380	35.5	13.4	0.197095	0.125	0.0524047	4.00733	0.0035261	9.69227	0.151494	0	4.09767
firm_015	9	2004	602111	3979	351732	276234	4643	2014	50	29	294	126	98	156	22	262	147	55	0.584165	59.5	5	1	0	0	0.2											0	0.0077112	4.00733	0.0033449	8.28879	0.458776		4.08598
firm_015	9	2005	563845	3809	340771	232236	3629	2264	43	24	273	179	127	135	21	269	132	56	0.60437	58.4	6	1	0	0	0.166667	2057	41.3	18.6	1826	41.8	19	231	37.3	14.9	0.100962	0	0.0064362	4.02535	0.0040153	8.24512	0.411879	0	4.06732
firm_015	9	2006	589597	4112	356727	207216	2338	2139	29	11	120	41	32	90	14	225	106	57	0.605035	57.6667	8	2	0	0	0.25	2065	42.1	19.2	1843	42.6	19.7	222	38.6	16	0.09707	0	0.0039654	4.04305	0.0036279	8.32166	0.351454	0	4.05468
firm_015	9	2007	561858	4075	338504	213168	5508	2441	41	22	208	73	52	128	13	277	131	58	0.602472	57.2857	10	3	0	0	0.3	2073	41.9	19.1	1860	42.3	19.4	213	39	17.2	0.093176	0	0.0098032	4.06044	0.0043445	8.31263	0.379398	1	4.04805
firm_015	9	2008	527286	3858	319207	197220	7640	2345	44	25	257	55	41	176	15	293	144	59	0.605377	57.375	10	3	0	0	0.3											0	0.0144893	4.07754	0.0044473	8.2579	0.374028		4.04961
firm_015	9	2009	506874	3895	317838	219032	4535	2200	26	19	175	64	49	89	12	212	110	60	0.627055	57.8571	10	3	0	0	0.3	1842	41.5	18.2	1636	41.8	18.4	206	39.3	16.9	0.100586	0	0.008947	4.09434	0.0043403	8.26745	0.432123	1	4.05798
firm_015	9	2010	494798	3983	296629	201109	10772	2022	26	16	147	16	15	103	9	183	99	61	0.599495	58.8571	10	3	0	0	0.3	1809	41.7	18.2	1608	41.9	18.3	201	39.9	17.1	0.1	0	0.0217705	4.11087	0.0040865	8.28979	0.406447	1	4.07511
firm_015	9	2011	550784	6649	314379	213418	3164	2621	27	24	132	39	35	65	8	129	85	62	0.570785	58.5714	10	3	0	0	0.3	1711	41.6	18	1503	42	18.3	208	38.7	15.7	0.10839	0	0.0057445	4.12713	0.0047587	8.80222	0.38748	1	4.07025
firm_015	9	2012	597636	7264	353061	219543	5393	2998	55	40	412	79	68	150	18	336	176	63	0.590763	57.1429	10	3	0	0	0.3	1622	41.5	17.7	1418	42	18.2	204	37.9	14.8	0.11172	0	0.0090239	4.14314	0.0050164	8.89069	0.367352	0	4.04555
firm_015	9	2013	616752	7434	352882	234077	9451	2683	83	72	635	95	81	226	30	437	223	64	0.572162	56.4286	10	3	0	0	0.3	2196	42.4	17.8	1898	42.5	18.4	298	38.4	14.5	0.119487	0	0.0153238	4.15888	0.0043502	8.91382	0.379532	0	4.03298
firm_015	9	2014	625439	7014	350597	253662	340	2698	69	56	509	54	42	184	19	344	178	65	0.560561	57.3333	9	3	0	0	0.333333	2124	42	18	1830	42.6	18.4	294	38.2	15	0.121588	0	0.0005436	4.17439	0.0043138	8.85566	0.405574	0	4.04888
firm_015	9	2015	620388	7484	337042	222921	6108	2724	76	61	534	50	46	160	23	385	221	66	0.543276	55.3333	9	3	0	0	0.333333	2202	41.9	17.8	1857	42.6	18.5	345	38.1	13.9	0.135453	0	0.0098455	4.18966	0.0043908	8.92052	0.359325	0	4.01337
firm_015	9	2016	626351	7858	345495	247847	9380	2766	94	82	690	48	40	226	23	446	278	67	0.5516	55.5	9	3	0	0	0.333333	2252	41.5	17.2	1894	42.2	17.9	358	38.2	13.8	0.137165	0	0.0149756	4.20469	0.0044161	8.96929	0.3957	0	4.01638
firm_015	9	2017	630630	7902	343763	232794	9619	2791	83	73	553	25	24	191	15	441	233	68	0.54511	56.5	9	3	0	0	0.333333	2174	43.1	18.8	1829	43.7	19.5	345	39.6	15.6	0.136959	0	0.015253	4.21951	0.0044257	8.97487	0.369145	0	4.03424
firm_015	9	2018	639692	7904	152676	260367	7721	2840	112	89	696	33	28	197	16	442	207	69	0.238671	57.3333	9	3	0	0	0.333333	2079	41.4	16.9	1664	42.2	17.6	415	37.9	13.1	0.166399	0	0.0120699	4.23411	0.0044396	8.97512	0.407019	0	4.04888
firm_015	9	2019	638722	7736	147014	253725	3820	2994	90	56	552	29	28	182	14	354	181	70	0.230169	58	7	3	0	0	0.428571	2209	41.1	15.3	1734	41.9	16.5	475	38.5	10.9	0.176975	0	0.0059807	4.2485	0.0046875	8.95364	0.397239	0	4.06044
firm_015	9	2020	616349	7592	126650	250555	-16605	2559	75	4	484	11	10	145	8	242	131	71	0.205484	59	7	3	0	0	0.428571	2154	41.2	16.7	1725	42.2	17.6	429	37.4	13	0.166086	0	-0.0269409	4.26268	0.0041519	8.93485	0.406515	0	4.07754
firm_015	9	2021	594551	6872	120624	220688	12275	2407	75	6	548	1	1	179	1	251	134	72	0.202883	56.5	7	3	1	0	0.428571	2259	40.3	16.5	1819	43	19.4	440	37.5	13.6	0.163023	0.142857	0.0206458	4.27667	0.0040484	8.83521	0.371184	0	4.03424
firm_015	9	2022	639118	6676	129102	252402	5515	2560	56	7	352	0	0	109	0	197	109	73	0.202							2165	42.3	18.4	1725	43.3	19.6	440	38.4	13.9	0.168906		0.0086291	4.29046	0.0040055	8.80627	0.394922	0
firm_016	9	2004	1300000	15749	657509	274472	30595	8317	169	86	1047	359	231	439	54	784	424	55	0.525663	60.125	11	3	1	0	0.272727											0.0909091	0.02446	4.00733	0.0066492	9.66453	0.219434		4.09643
firm_016	9	2005	1200000	14878	634349	236416	39870	8292	188	80	1167	461	425	541	85	975	524	56	0.520715	59.4444	12	3	1	0	0.25	3700	39.6	13	3193	40.7	13.7	507	35.5	11.7	0.120513	0.0833333	0.0327279	4.02535	0.0068066	9.60764	0.194066	1	4.08504
firm_016	9	2006	1300000	15280	635017	217807	44775	8483	128	70	800	199	162	365	44	709	357	57	0.492834	59.2222	11	2	0	0	0.181818	3607	40.3	13.7	3121			486			0.118739	0	0.0347497	4.04305	0.0065836	9.6343	0.169039		4.0813
firm_016	9	2007	1300000	15599	622718	197813	44797	8627	162	85	762	157	119	388	43	605	385	58	0.470192	59.7778	11	2	1	0	0.181818	3672	40.7	14.1	3162	41.2	14.3	510	36.8	12.8	0.121951	0.0909091	0.0338246	4.06044	0.0065139	9.65496	0.149362	1	4.09063
firm_016	9	2008	1300000	16357	606791	248369	45014	9074	67	44	373	96	82	179	23	391	179	59	0.467101	58.75	14	3	1	0	0.214286	3725	40.5	14.2	3211	41.1	14.3	514	37.1	12.9	0.121255	0.0714286	0.0346513	4.07754	0.0069851	9.70241	0.191192	1	4.07329
firm_016	9	2009	1400000	17316	599108	282169	47644	9342	70	53	490	91	53	168	19	338	166	60	0.417889	59.0909	14	3	1	0	0.214286	3713	40.8	14.4	3193	41.3	14.5	520	37.7	13.5	0.122844	0.0714286	0.0332326	4.09434	0.0065162	9.75939	0.196818	1	4.07908
firm_016	9	2010	1400000	16712	557100	292813	53080	9399	56	35	354	127	79	165	10	317	141	61	0.396411	60	11	3	1	0	0.272727	3719	40.3	14.7	3177	40.8	14.5	542	37.6	13.5	0.1272	0.0909091	0.0377697	4.11087	0.006688	9.72388	0.208355	1	4.09434
firm_016	9	2011	1500000	16759	536236	283942	55093	8919	71	52	460	228	117	186	23	478	245	62	0.350502	61	11	3	1	0	0.272727	3576	40.9	16	3025	41.5	17	551	37.8	14	0.133511	0.0909091	0.0360107	4.12713	0.0058298	9.72669	0.185594	1	4.11087
firm_016	9	2012	1700000	17956	583398	325239	57183	9613	71	50	476	111	74	177	20	395	193	63	0.336799	60.625	11	3	1	0	0.272727	3145	40.9	15.3	2684	41.3	15.5	461	38.2	14	0.127842	0.0909091	0.033012	4.14314	0.0055496	9.79568	0.187762	1	4.10471
firm_016	9	2013	1800000	18001	584219	297993	61749	10814	89	73	563	141	82	220	30	435	265	64	0.326096	60.5	9	3	1	0	0.333333	3038	41.9	16.5	2587	42.3	16.8	451	39.4	15.3	0.129263	0.111111	0.0344667	4.15888	0.0060361	9.79818	0.166332	1	4.10264
firm_016	9	2014	1900000	21177	605415	282724	69118	10718	164	133	1033	261	148	419	35	973	475	65	0.312616	61.5	9	3	1	0	0.333333	3140	42.2	16.9	2648	42.8	17.2	492	39.3	15.1	0.135463	0.111111	0.0356902	4.17439	0.0055344	9.96067	0.145989	1	4.11904
firm_016	9	2015	1900000	22194	582098	294531	76427	10399	91	68	594	77	44	270	26	547	270	66	0.306117	58.7143	10	3	1	0	0.3	3134	42.3	17.7	2649	42.8	17.9	485	38.6	16.1	0.134015	0.1	0.0401919	4.18966	0.0054687	10.0076	0.15489	1	4.07268
firm_016	9	2016	2100000	23619	570771	420719	87115	9550	103	85	753	124	74	282	23	597	289	67	0.27357	60.1429	10	3	1	0	0.3	3161	42.8	17.4	2663	43.3	17.7	498	40.1	15.8	0.136103	0.1	0.0417541	4.20469	0.0045773	10.0698	0.20165	1	4.09672
firm_016	9	2017	3300000	30864	717914	1100000	138848	11665	133	114	1051	87	42	334	19	703	317	68	0.214506	61.1429	10	3	1	0	0.3	3179	43	17.7	2666	43.4	18	513	40.6	16.2	0.138949	0.1	0.0414865	4.21951	0.0034854	10.3374	0.341194	1	4.11321
firm_016	9	2018	3100000	28055	689985	990076	150938	12365	132	101	1035	92	51	358	23	529	250	69	0.224071	59.5	9	3	0	0	0.333333	3214	42.9	17.8	2689	43.3	18.1	525	40.8	16.4	0.140412	0	0.0490167	4.23411	0.0040155	10.2419	0.321525	1	4.08598
firm_016	9	2019	3100000	29327	735022	816835	141290	12828	133	86	1077	59	31	355	18	575	251	70	0.234025	60.5	9	3	1	0	0.333333	3232	43	17.8	2695	43.4	18	537	40.9	16.4	0.142478	0.111111	0.0449855	4.2485	0.0040843	10.2863	0.260073	1	4.10264
firm_016	9	2020	4400000	29850	810264	1300000	92584	13189	116	31	941	49	30	319	14	464	225	71	0.182517	59.4	8	3	1	0	0.375	6984	42.4	17.3	5780	43	17.8	1204	39.9	14.9	0.147044	0.125	0.0208552	4.26268	0.0029709	10.3039	0.28583	1	4.08429
firm_016	9	2021	4500000	30020	818398	1500000	153823	14234	130	21	1053	10	2	398	2	400	221	72	0.179957	59.8	8	3	1	0	0.375	7124	42.7	14	5885	43.2	14.3	1239	40.5	12.6	0.148153	0.125	0.033824	4.27667	0.0031299	10.3096	0.339884	1	4.09101
firm_016	9	2022	4800000	29920	834721	1500000	151717	15094	101	22	713	4	1	250	1	385	199	73	0.172808							7070	42.1	17	5802	44	17.6	1268	40.8	14.3	0.152075		0.0314092	4.29046	0.0031248	10.3063	0.310837	0
firm_017	9	2004	1800000	22160	586279	443469	49099	28201	187	56	1152	3275	2993	831	54	2217	805	55	0.321462	60.625	10	2	0	0	0.2											0	0.0269214	4.00733	0.0154629	10.006	0.243158		4.10471
firm_017	9	2005	1900000	22089	582887	408580	51263	28745	182	77	1117	564	343	666	42	1580	625	56	0.300788	60.2857	10	3	0	0	0.3	5439	41	17.2	4283	42.2	18	1156	36.3	14.1	0.175284	0	0.0264533	4.02535	0.0148333	10.0028	0.21084	0	4.0991
firm_017	9	2006	2000000	23332	593639	470098	53512	28292	166	83	767	443	269	570	50	1370	539	57	0.302324	60	10	3	0	0	0.3	5192	40.5	16.4	4024	41.6	17.1	1168	36.8	14.3	0.183648	0	0.0272522	4.04305	0.0144083	10.0576	0.239408	1	4.09434
firm_017	9	2007	2500000	27543	635963	478351	66713	28595	185	72	1136	338	229	676	39	1495	582	58	0.25751	60.2857	9	2	0	0	0.222222	5040	40.4	16.3	3906	41.4	16.7	1134	37.2	14.8	0.183673	0	0.027013	4.06044	0.0115785	10.2235	0.19369	1	4.0991
firm_017	9	2008	2600000	36554	791311	750012	80182	54004	178	85	1043	262	201	656	47	1264	523	59	0.302071	60.4286	9	2	0	0	0.222222	5250	40	16	4055	40.9	16.4	1195	37	14.6	0.185415	0	0.0306082	4.07754	0.0206152	10.5066	0.286305	1	4.10146
firm_017	9	2009	2900000	35150	774274	868228	49172	58534	181	103	1197	342	225	617	47	1252	500	60	0.270612	58.3333	11	2	0	0	0.181818	3992	41.6	17.3	3113	42.4	17.8	879	38.7	15.8	0.180456	0	0.0171858	4.09434	0.0204579	10.4674	0.303449	1	4.06617
firm_017	9	2010	2600000	31966	739235	810464	11394	55660	173	99	1139	422	311	610	66	1271	546	61	0.279041	59	8	2	0	0	0.25	3943	41.7	17.5	3043	42.5	18	900	38.8	15.9	0.185835	0	0.0043009	4.11087	0.0210101	10.3724	0.305928	1	4.07754
firm_017	9	2011	2900000	40348	763833	1100000	7407	58297	146	94	838	468	246	543	35	1063	468	62	0.267612	57.1429	9	2	0	0	0.222222	4345	41.8	17.2	3395	42.6	17.8	950	39	16	0.179415	0	0.0025951	4.12713	0.0204246	10.6053	0.382215	1	4.04555
firm_017	9	2012	3000000	41246	763437	1100000	56198	55078	105	57	710	202	110	413	23	713	328	63	0.258699	58.3333	8	2	0	0	0.25	4177	42.1	17.1	3287	42.9	18.1	890	39.4	14.9	0.175646	0	0.0190433	4.14314	0.0186638	10.6273	0.365639	1	4.06617
firm_017	9	2013	2900000	39922	764378	935831	85656	54120	134	95	745	193	104	511	26	903	408	64	0.263901	58.8	7	2	0	0	0.285714	2655	42.1	18.4	2104	42.6	19	551	40.2	16.1	0.171865	0	0.0295727	4.15888	0.0186849	10.5947	0.323095	1	4.07414
firm_017	9	2014	3000000	39894	798398	845485	32392	57117	91	56	597	90	74	289	23	565	242	65	0.269195	59.1667	9	3	0	0	0.333333	2272	41.7	18.8	1790	42	19.1	482	40.8	17.8	0.175018	0	0.0109216	4.17439	0.0192581	10.594	0.285072	1	4.08036
firm_017	9	2015	2400000	39888	711763	839775	-47329	61337	141	83	911	317	274	437	36	765	369	66	0.291256	58.8	9	4	1	0	0.444444	7735	41.6	18	5759	42	19	1976	37.6	16	0.203481	0.111111	-0.0193672	4.18966	0.0250993	10.5938	0.343639	1	4.07414
firm_017	9	2016	2300000	39733	705204	751700	133666	61863	111	70	780	138	106	428	34	792	373	67	0.300321	59.2	9	4	1	0	0.444444	7591	42.3	18.5	5654	43.2	19.2	1937	39.2	15	0.203296	0.111111	0.0569236	4.20469	0.0263452	10.5899	0.320122	0	4.08092
firm_017	9	2017	2400000	31033	556223	556432	266810	58750	112	80	891	79	50	422	23	640	308	68	0.231848	60	9	4	1	0	0.444444	7513	43.6	18.8	5607	44.4	19.4	1906	41.2	16.7	0.202357	0.111111	0.111213	4.21951	0.0244885	10.3428	0.231935	1	4.09434
firm_017	9	2018	2300000	30464	527039	512755	195211	58052	92	60	611	35	23	303	13	654	275	69	0.228787	60.6	9	4	0	0	0.444444	3713	42.3	17.6	2789	43.6	17.7	924	40.8	17.6	0.199267	0	0.0847408	4.23411	0.0252003	10.3243	0.222586	1	4.10429
firm_017	9	2019	2400000	31040	561253	528679	81438	66174	78	35	481	28	16	278	7	458	214	70	0.232608	61.6	12	7	2	0	0.583333	3681	42.8	18.5	2706	44.3	18.8	975	41.5	17.7	0.209407	0.166667	0.0337515	4.2485	0.0274254	10.343	0.219108	1	4.12066
firm_017	9	2020	2500000	31151	521919	625950	99842	64500	58	19	399	12	9	261	7	318	127	71	0.212217	62.6	12	7	2	0	0.583333	3812	42.6	18.6	2808	43.1	18.7	1004	41.2	18.3	0.208472	0.166667	0.0405967	4.26268	0.0262263	10.3466	0.254517	1	4.13676
firm_017	9	2021	2500000	29515	533859	724990	68424	69612	75	14	653	1	0	277	0	381	183	72	0.215968	63.2	12	7	2	0	0.583333	3727	42.2	17.5	2710	42.5	17.6	1017	41.1	17.5	0.214376	0.166667	0.0276804	4.27667	0.028161	10.2927	0.293289	1	4.1463
firm_017	9	2022	2500000	30538	560642	656365	143771	74271	67	5	469	0	0	321	0	311	134	73	0.220529							3782	42.3	17.6	2722	42.7	17.8	1060	41.2	17.1	0.218918		0.0565524	4.29046	0.0292145	10.3267	0.258181	1
firm_018	9	2004	189416	2791	56158	47171	5668	3127	34	16	152	79	44	162	8	358	145	55	0.29648	60.1111	9	1	0	0	0.111111											0	0.0299236	4.00733	0.0165086	7.93415	0.249034		4.09619
firm_018	9	2005	190773	2801	51884	42056	2614	3353	32	11	151	46	24	145	10	282	113	56	0.271967	60.6667	8	1	0	0	0.125											0	0.0137021	4.02535	0.0175759	7.93773	0.22045		4.10539
firm_018	9	2006	212466	2923	52046	52728	5320	3574	37	23	181	170	126	183	10	343	136	57	0.244962	61.6667	8	1	0	0	0.125											0	0.0250393	4.04305	0.0168215	7.98037	0.248171		4.12174
firm_018	9	2007	213393	3171	49544	45646	4208	3593	16	7	80	19	14	116	6	162	57	58	0.232173	59.7143	8	1	0	0	0.125											0	0.0197195	4.06044	0.0168375	8.0618	0.213906		4.08957
firm_018	9	2008	207843	3223	47341	46963	4658	3643	32	15	174	73	45	167	9	266	100	59	0.227773	60.7143	8	1	0	0	0.125											0	0.0224111	4.07754	0.0175277	8.07807	0.225954		4.10618
firm_018	9	2009	190792	3245	44045	43317	5639	3343	23	8	114	16	14	125	4	255	83	60	0.230853	57.625	9	1	0	0	0.111111											0	0.0295557	4.09434	0.0175217	8.08487	0.227038		4.05396
firm_018	9	2010	195495	3265	42941	34625	4677	3665	29	14	135	46	37	114	5	250	89	61	0.219653	58.6667	9	1	0	0	0.111111											0	0.0239239	4.11087	0.0187473	8.09102	0.177115		4.07187
firm_018	9	2011	192448	3363	41645	44100	3788	3076	20	14	96	20	14	72	7	198	63	62	0.216396	59.6667	9	1	0	0	0.111111											0	0.0196832	4.12713	0.0159835	8.12059	0.229153		4.08877
firm_018	9	2012	197437	3384	41996	38530	3995	3027	14	11	31	27	23	56	7	114	43	63	0.212706	59.5	9	1	0	0	0.111111											0	0.0202343	4.14314	0.0153315	8.12681	0.195151		4.08598
firm_018	9	2013	207586	3465	42639	43873	4687	3090	23	17	113	35	29	109	10	170	53	64	0.205404	59	9	1	0	0	0.111111											0	0.0225786	4.15888	0.0148854	8.15047	0.211348		4.07754
firm_018	9	2014	238577	3631	47976	43491	10280	3376	19	16	89	23	15	67	6	131	52	65	0.201092	58.75	9	1	0	0	0.111111											0	0.0430888	4.17439	0.0141506	8.19726	0.182293		4.07329
firm_018	9	2015	264438	3697	53085	51156	5706	3754	7	4	78	11	9	35	1	58	26	66	0.200746	59.75	9	1	1	0	0.111111											0.111111	0.0215778	4.18966	0.0141961	8.21528	0.193452		4.09017
firm_018	9	2016	253253	3780	53065	49456	7769	4608	18	11	124	10	7	76	4	145	65	67	0.209534	59.1429	9	2	1	0	0.222222											0.111111	0.0306768	4.20469	0.0181952	8.23748	0.195283		4.07996
firm_018	9	2017	274368	4407	59174	42941	9236	4550	12	10	62	11	10	37	4	73	37	68	0.215674	60.1429	9	2	1	0	0.222222											0.111111	0.0336628	4.21951	0.0165836	8.39095	0.156509		4.09672
firm_018	9	2018	287059	4349	57485	58130	12528	5063	9	7	30	4	3	32	1	51	27	69	0.200255	60	9	2	1	0	0.222222											0.111111	0.0436426	4.23411	0.0176375	8.3777	0.202502		4.09434
firm_018	9	2019	287106	4493	60576	49489	12347	4708	7	7	79	6	6	27	2	32	18	70	0.210988	59.8333	9	3	2	0	0.333333											0.222222	0.043005	4.2485	0.0163981	8.41028	0.172372		4.09156
firm_018	9	2020	283882	4680	69835	47086	10691	4259	11	0	45	3	2	48	1	79	30	71	0.246	60.8333	9	3	2	0	0.333333											0.222222	0.03766	4.26268	0.0150027	8.45105	0.165865		4.10814
firm_018	9	2021	306918	4748	74740	59113	14256	5914	15	2	83	0	0	63	0	67	28	72	0.243518	61.8333	9	3	2	0	0.333333											0.222222	0.0464489	4.27667	0.019269	8.46548	0.192602		4.12444
firm_018	9	2022	362438	4934	79747	58730	29370	6484	9	1	30	0	0	44	0	42	15	73	0.220029	59.25	7	3	2	0	0.428571	1477	46	23.8	1258	47.4	24.6	219	42.6	19	0.129127	0.285714	0.0810345	4.29046	0.01789	8.5039	0.162042	0	4.08177
firm_019	9	2004	278602	6204	113170	64857	9287	3551	48	14	242	169	126	152	16	286	128	55	0.406207	63.75	10	2	0	0	0.2	2189	42.8	20.3	1587	44.4	22.1	602	38.4	15.6	0.215693	0	0.0333343	4.00733	0.0127458	8.73295	0.232794	0	4.15497
firm_019	9	2005	295802	6350	113715	56451	9487	3453	46	21	247	101	74	173	17	343	141	56	0.384429	65.1429	9	2	0	0	0.222222	2083	42.5	19.7	1493	43.7	21	590	39.2	16.4	0.220726	0	0.0320721	4.02535	0.0116733	8.75621	0.19084	0	4.17658
firm_019	9	2006	331781	6422	114062	93025	10125	3439	40	20	152	61	44	113	19	228	100	57	0.343787	64.625	10	2	0	0	0.2	1981	42.4	19.3	1403	43.4	20.3	578	40	17	0.225869	0	0.0305171	4.04305	0.0103653	8.76749	0.280381	1	4.1686
firm_019	9	2007	348995	7065	133522	75245	10739	3783	45	19	215	106	68	168	26	321	135	58	0.38259	65.625	10	2	0	0	0.2	1808	42.1	18.7	1273	42.7	19.2	535	40.5	17.3	0.22834	0	0.0307712	4.06044	0.0108397	8.86291	0.215605	1	4.18396
firm_019	9	2008	342287	7348	134042	85548	11447	3754	44	26	191	88	46	142	16	274	121	59	0.391607	64	11	2	0	0	0.181818	1771	42.1	18.6	1246	42.6	18.9	525	40.8	17.8	0.228659	0	0.0334427	4.07754	0.0109674	8.90218	0.249931	1	4.15888
firm_019	9	2009	310873	5226	96671	100485	2746	4015	27	12	145	53	37	91	13	143	59	60	0.310966	64.25	11	3	0	0	0.272727	1717	41.8	18.1	1196	42.2	18.2	521	40.9	17.7	0.232797	0	0.0088332	4.09434	0.0129152	8.5614	0.323235	1	4.16278
firm_019	9	2010	311175	5263	97955	98230	8602	3771	43	31	227	168	99	149	10	221	92	61	0.314791	64.375	11	3	0	0	0.272727	394	40.8	14.6	183	43.6	17	211	38.4	12.5	0.34876	0	0.0276436	4.11087	0.0121186	8.56846	0.315675	1	4.16472
firm_019	9	2011	298867	5268	96323	94762	7770	3530	54	45	258	170	130	185	22	320	148	62	0.322294	65.375	11	3	0	0	0.272727	420	41.1	14.2	192	43.3	16.4	228	39.2	12.3	0.351852	0	0.0259982	4.12713	0.0118113	8.56941	0.317071	1	4.18014
firm_019	9	2012	331371	5316	99170	102903	8983	3567	50	36	188	97	49	154	18	253	114	63	0.299272	65.75	11	3	0	0	0.272727	427	41.1	14.2	198	43	16.1	229	39.6	12.6	0.349085	0	0.0271086	4.14314	0.0107644	8.57848	0.310537	1	4.18586
firm_019	9	2013	337639	5473	103693	103429	11012	3727	52	38	294	37	23	145	8	314	135	64	0.307112	65.5	11	3	0	0	0.272727	464	41.9	14.9	218	43.6	16.8	246	40.4	13.3	0.346479	0	0.0326147	4.15888	0.0110384	8.60758	0.30633	1	4.18205
firm_019	9	2014	349103	5622	105017	83078	12559	3564	42	36	212	94	53	114	15	287	116	65	0.30082	66.5	11	3	0	0	0.272727	458	41.9	14.6	215	43.5	15.9	243	40.5	13.5	0.346648	0	0.0359751	4.17439	0.010209	8.63444	0.237976	1	4.1972
firm_019	9	2015	378766	5912	104695	86755	15382	3598	46	38	318	58	31	145	12	288	114	66	0.276411	66.25	11	3	0	0	0.272727	443	41.9	14.5	207	43.8	16.4	236	40.2	12.8	0.34757	0	0.0406108	4.18966	0.0094993	8.68474	0.229046	1	4.19344
firm_019	9	2016	365671	5933	104951	82427	20166	3662	37	27	222	40	27	114	9	172	98	67	0.287009	67.25	11	3	0	0	0.272727	447	42.7	14.7	219	44.5	16.5	228	40.9	13	0.337778	0	0.0551479	4.20469	0.0100145	8.68829	0.225413	1	4.20842
firm_019	9	2017	361248	6771	106344	64936	23863	3943	36	29	279	47	15	105	7	209	116	68	0.294379	64.2857	10	3	0	0	0.3	439	42.7	14.6	208	44.5	16.3	231	41	13	0.344776	0	0.0660571	4.21951	0.0109149	8.8204	0.179755	1	4.16334
firm_019	9	2018	346921	7105	110121	36099	24157	3772	35	26	199	33	11	110	6	191	110	69	0.317424	64.75	12	4	1	1	0.333333	445	43	14.8	206	45.1	17.2	239	41.2	12.7	0.349415	0.0833333	0.0696326	4.23411	0.0108728	8.86855	0.104055	1	4.17053
firm_019	9	2019	362119	7100	123390	35427	26403	3816	19	11	104	3	1	62	1	119	63	70	0.340744	65.75	12	4	1	1	0.333333	456	43.2	14.2	203		16	253		12.7	0.356841	0.0833333	0.0729125	4.2485	0.010538	8.86785	0.0978325	1	4.18586
firm_019	9	2020	387329	7376	149067	47780	27005	4406	31	10	195	5	1	85	1	101	68	71	0.384859	66.8571	11	4	1	1	0.363636	473	42.8	13.8	220	45.3	16.1	253	40.6	11.8	0.348485	0.0909091	0.0697211	4.26268	0.0113753	8.90599	0.123358	1	4.20256
firm_019	9	2021	438508	7645	127077	52297	31621	4758	44	8	239	6	1	137	1	207	115	72	0.289794	67.375	12	4	1	1	0.333333	506	43.6	13.4	228	45.5	17.2	278	41.1	11.9	0.354592	0.0833333	0.0721104	4.27667	0.0108504	8.94181	0.119261	1	4.21027
firm_019	9	2022	503061	7686	136291	55927	39345	4892	33	4	218	1	0	106	0	157	92	73	0.270923	68.375	12	4	1	1	0.333333	529	43.5	13.5	247	45.2	15.7	282	42	11.6	0.347719	0.0833333	0.0782112	4.29046	0.0097245	8.94716	0.111173	1	4.22501
firm_020	9	2004	871780	24861	293811	195193	36276	28172	264	141	1884	1176	836	897	81	2082	817	55	0.337024	60.5	13	1	0	0	0.076923	4076	37.7	14.8	3106	38.9	15.6	970	34.7	12.1	0.192231	0	0.0416114	4.00733	0.0323155	10.1211	0.223902	0	4.10264
firm_020	9	2005	903542	25812	302458	180726	44817	28432	237	130	1424	1065	330	854	75	1673	686	56	0.334747	59	14	1	0	1	0.071429	3483	37.6	14.4	2527	38.5	15.1	956	34.5	12.4	0.215364	0	0.0496015	4.02535	0.0314673	10.1586	0.200019	1	4.07754
firm_020	9	2006	997405	26049	341950	198157	34912	30535	219	99	1280	734	372	738	71	1638	677	57	0.34284	60	14	1	0	0	0.071429	3460	38	14.7	2511	38.8	15.3	949	35.3	12.9	0.215242	0	0.0350028	4.04305	0.0306144	10.1677	0.198673	1	4.09434
firm_020	9	2007	1100000	24733	385928	187650	30229	31762	170	96	1096	459	225	664	51	1194	471	58	0.363504	58.8333	13	1	0	0	0.076923	3531	38.8	15.8	2575	39.8	16.4	956	36.5	14.2	0.21306	0	0.0284726	4.06044	0.0299165	10.1159	0.176747	1	4.07471
firm_020	9	2008	1100000	25893	436686	174222	28229	32874	155	87	977	511	199	667	44	1013	458	59	0.396732	58.9	12	2	0	0	0.166667	3636	39.2	16	2646	40	16.6	990	36.6	14.2	0.214008	0	0.0256462	4.07754	0.0298662	10.1617	0.158282	1	4.07584
firm_020	9	2009	1100000	26869	432966	217625	-10227	33765	168	101	1080	592	191	685	39	1253	503	60	0.409313	58.9231	15	2	0	0	0.133333	3733	39.5	16.3	2708	40.3	16.9	1025	36.9	14.4	0.215427	0	-0.0096683	4.09434	0.0319204	10.1987	0.205736	1	4.07623
firm_020	9	2010	1100000	27215	411839	210822	16646	35633	133	70	832	448	290	511	35	947	382	61	0.380544	60.1667	13	1	0	0	0.076923	3755	39.6	16.4	2708	40.4	17	1047	37.2	14.6	0.218034	0	0.0153811	4.11087	0.0329253	10.2115	0.194802	1	4.09712
firm_020	9	2011	1100000	28084	388050	208786	30400	36906	122	75	644	252	146	402	24	950	365	62	0.360167	59.0833	14	2	1	0	0.142857	3310	40.2	16.9	2379	41	17.4	931	37.8	15.3	0.219524	0.0714286	0.0282156	4.12713	0.0342541	10.243	0.193784	1	4.07895
firm_020	9	2012	1100000	34836	388683	207442	41754	34836	170	116	1530	471	219	563	50	1336	547	63	0.354296	60.0833	14	2	1	0	0.142857	3300	40.6	17.3	2355	41.4	17.9	945	38.3	15.6	0.222615	0.0714286	0.03806	4.14314	0.031754	10.4584	0.189089	1	4.09573
firm_020	9	2013	1100000	32626	351224	144489	48373	32626	170	123	1464	369	170	600	32	1243	527	64	0.32171	58.6154	15	2	1	0	0.133333	3343	41.2	17.9	2386	42	18.4	957	39	16.2	0.222558	0.0666667	0.0443081	4.15888	0.0298844	10.3929	0.132347	1	4.071
firm_020	9	2014	1100000	31962	359370	202128	42795	31962	166	118	1352	202	109	588	35	1355	563	65	0.329199	59.6154	15	2	1	0	0.133333	3398	41.7	18.3	2432	42.4	18.9	966	39.4	16.5	0.221357	0.0666667	0.0392021	4.17439	0.0292786	10.3723	0.185158	1	4.08791
firm_020	9	2015	1300000	32228	383269	153006	46495	32228	166	117	1427	254	135	518	38	1218	539	66	0.305372	58.8182	14	3	1	0	0.214286	3484	42.2	18.7	2478	42.9	19.3	1006	39.9	16.7	0.224053	0.0714286	0.0370452	4.18966	0.0256778	10.3806	0.121908	1	4.07445
firm_020	9	2016	1300000	33295	386201	334127	73270	26591	170	124	1610	315	109	539	29	1247	559	67	0.305717	59.9	13	3	1	0	0.230769	3477	42.6	19.1	2473	43.4	19.8	1004	40.4	17.3	0.224057	0.0769231	0.0580005	4.20469	0.0210494	10.4132	0.264495	1	4.09268
firm_020	9	2017	1400000	32734	393441	398637	64966	27134	196	133	2062	215	84	652	33	1369	591	68	0.291415	60.1667	9	3	1	0	0.333333	3459	43	19.4	2449	43.7	20	1010	40.9	17.8	0.226001	0.111111	0.0481192	4.21951	0.0200977	10.3962	0.295264	1	4.09712
firm_020	9	2018	1400000	34452	412613	425051	68792	27833	197	157	2210	135	80	593	27	1351	608	69	0.289379	61.1667	9	3	1	0	0.333333	3464	43.1	19.6	2428	44	20.2	1036	41.1	17.9	0.230222	0.111111	0.048246	4.23411	0.0195202	10.4473	0.298102	1	4.1136
firm_020	9	2019	1400000	34504	423369	416153	39004	27823	194	123	1649	120	42	607	23	1257	586	70	0.303737	61.5	9	3	1	0	0.333333	3494	43.6	19.9	2444	44.4	20.6	1050	41.5	18.1	0.231074	0.111111	0.0279825	4.2485	0.019961	10.4488	0.29856	1	4.11904
firm_020	9	2020	1400000	32509	454357	425978	28969	27596	190	55	1963	34	17	556	10	1076	514	71	0.335662	62.5	9	3	1	0	0.333333	3401	43.9	19.9	2327	44.7	20.9	1074	41.7	17.4	0.24	0.111111	0.0214012	4.26268	0.0203869	10.3893	0.314696	1	4.13517
firm_020	9	2021	1400000	33461	486443	427103	66280	25900	178	11	1768	9	5	505	4	976	517	72	0.339864	59.2	26	6	3	1	0.230769	3184	44.1	20.2	2177	44.8	20.9	1007	42.2	18.4	0.240277	0.115385	0.0463079	4.27667	0.0180956	10.4181	0.298405	1	4.08092
firm_020	9	2022	1500000	34198	522312	392684	80228	24842	158	18	1792	3	0	568	0	781	408	73	0.35847	58.3333	27	6	4	1	0.222222	3252	44.4	20.2	2225	45.2	20.9	1027	42.5	18.5	0.240009	0.148148	0.0550616	4.29046	0.0170494	10.4399	0.269504	1	4.06617
firm_021	9	2004	284700	5770	126767	92055	-1891	2090	41	31	260	83	71	100	17	250	102	55	0.445265	56.7273	12	1	0	0	0.083333	1691	38.7	16.5	1322	40.4	17.77	369	32.9	12.2	0.179126	0	-0.0066421	4.00733	0.0073411	8.66043	0.32334	0	4.03826
firm_021	9	2005	276417	5575	116963	88399	5878	2075	26	15	164	23	21	55	11	200	72	56	0.42314	56	10	3	1	0	0.3	2870	38.5	15.3	2250	40.1	16.7	620	32.8	11.2	0.17765	0.1	0.021265	4.02535	0.0075068	8.62605	0.319803	0	4.02535
firm_021	9	2006	268501	5603	108041	82181	6293	2042	19	14	144	8	7	47	6	155	60	57	0.402386	56.1429	10	3	1	0	0.3	2789	38.7	15.6	2175	40.3	16.1	614	33.3	11.5	0.180429	0.1	0.0234375	4.04305	0.0076052	8.63106	0.306073	0	4.0279
firm_021	9	2007	269166	5711	109534	69805	10845	2034	8	5	61	2	2	20	2	65	23	58	0.406938	55.1429	10	3	1	1	0.3	2753	39.4	15.2	2162	40.9	16.2	591	34.2	11.5	0.176734	0.1	0.0402911	4.06044	0.0075567	8.65015	0.259338	0	4.00993
firm_021	9	2008	257812	6054	111876	60076	9623	2050	7	5	56	4	1	13	1	19	15	59	0.433944	57.1429	10	3	1	1	0.3											0.1	0.0373256	4.07754	0.0079515	8.70847	0.233022		4.04555
firm_021	9	2009	287296	6250	130921	62520	6020	2191	19	15	119	8	7	34	5	69	40	60	0.455701	57.1429	10	3	1	1	0.3											0.1	0.020954	4.09434	0.0076263	8.74034	0.217615		4.04555
firm_021	9	2010	277496	6577	140806	65251	9064	1986	22	17	148	27	25	39	7	104	54	61	0.507416	57.7143	10	3	1	1	0.3	2279	39.9	13.4	1660	41.1	14.7	619	36.7	9.8	0.213596	0.1	0.0326635	4.11087	0.0071569	8.79133	0.235142	0	4.05551
firm_021	9	2011	284562	10118	143466	56485	4044	1806	8	6	30	7	5	28	2	45	20	62	0.504164	57.5714	10	3	1	1	0.3	2300	40.1	13.8	1670	41.2	15.1	630	37.2	10.5	0.215017	0.1	0.0142113	4.12713	0.0063466	9.22207	0.198498	0	4.05303
firm_021	9	2012	290537	12082	138113	87685	7904	1697	25	22	101	18	16	52	5	115	58	63	0.475371	57.375	11	3	1	1	0.272727	2263	40.5	14.1	1644	41.5	15.2	619	37.8	11.1	0.214781	0.0909091	0.0272048	4.14314	0.0058409	9.39947	0.301803	0	4.04961
firm_021	9	2013	297903	12680	133197	71897	9823	1817	20	20	89	8	6	47	6	102	54	64	0.447115	56.8571	10	3	1	1	0.3	2205	41	14.8	1641	41.7	15.5	564	38.8	12.8	0.203684	0.1	0.0329738	4.15888	0.0060993	9.44778	0.241344	1	4.04054
firm_021	9	2014	318507	12970	144571	86122	8898	1607	14	13	65	3	3	38	3	42	26	65	0.453902	56.875	11	3	1	1	0.272727	2200	40.6	15	1637	41	15.4	563	39.5	13.5	0.203764	0.0909091	0.0279366	4.17439	0.0050454	9.47039	0.270393	1	4.04086
firm_021	9	2015	341860	13551	153124	99957	9701	1730	20	18	125	5	3	63	2	91	52	66	0.447914	57	11	3	1	1	0.272727	2145	41.2	15.8	1595	41.6	16.2	550	40.1	14.7	0.204082	0.0909091	0.0283771	4.18966	0.0050606	9.51422	0.292392	1	4.04305
firm_021	9	2016	338497	14118	149413	87765	14666	1600	15	12	94	5	5	38	4	37	20	67	0.441401	57.7143	10	3	2	1	0.3	2153	41.6	14.8	1598	42.3	15.6	555	39.8	13	0.204948	0.2	0.0433268	4.20469	0.0047268	9.55521	0.259279	1	4.05551
firm_021	9	2017	346195	14682	145129	92631	20496	1559	5	4	30	0	0	13	0	19	11	68	0.419212	56.5714	10	3	2	1	0.3	2164	41.1	15.7	1584	41.6	16.1	580	39.8	14.5	0.21137	0.2	0.0592036	4.21951	0.0045032	9.59438	0.267569	1	4.0355
firm_021	9	2018	368675	15787	152792	88504	20635	1986	20	18	104	9	5	50	3	51	33	69	0.414435	56.7143	10	3	2	1	0.3	2113	42.1	17.1	1546	42.4	17.4	567	41.2	16.1	0.211567	0.2	0.0559707	4.23411	0.0053869	9.66694	0.24006	1	4.03803
firm_021	9	2019	377257	15710	155456	93890	20766	2359	39	31	223	16	14	125	4	142	99	70	0.412069	56.2857	10	3	2	1	0.3	6002	41.2	16.3	3748	42.1	16.7	2254	39.8	15.7	0.273014	0.2	0.0550447	4.2485	0.006253	9.66205	0.248875	1	4.03044
firm_021	9	2020	390004	15824	163233	90196	20784	2486	31	10	196	1	1	102	1	121	71	71	0.418542	57.2857	10	3	2	1	0.3	4057	41.1	16.2	2892	42.3	17	1165	39.9	15.3	0.223095	0.2	0.0532918	4.26268	0.0063743	9.66928	0.231269	1	4.04805
firm_021	9	2021	405719	15383	173962	86786	22649	2403	19	1	163	0	0	59	0	65	35	72	0.428775	56.8571	11	4	3	1	0.363636	3903	41.8	16.8	2878	42.5	17.3	1116	40	15.4	0.222355	0.272727	0.0558244	4.27667	0.0059228	9.64102	0.213907	1	4.04054
firm_021	9	2022	427606	15296	181106	88928	24268	1939	31	4	197	2	0	108	0	87	66	73	0.423535	56.4286	11	4	1	1	0.363636	3937	41.9	16.5	2776	42.7	17.5	1161	40.1	15.4	0.227736	0.0909091	0.0567532	4.29046	0.0045345	9.63535	0.207967	1	4.03298
firm_022	9	2004	3000000	39243	708221	710609	-7602	42226	94	51	424	329	288	271	45	748	305	10	0.233807	56.625	8	0	0	0	0											0	-0.0025097	2.30259	0.0139402	10.5775	0.234595		4.03645
firm_022	9	2005	3000000	32640	639655	687916	62583	40541	86	49	472	289	237	307	21	638	274	11	0.214501	55.6667	9	0	0	0	0	10124	41.6	19.7	8768	42	20.1	1356	38.7	17	0.118118	0	0.0209865	2.3979	0.013595	10.3933	0.230685	0	4.01938
firm_022	9	2006	3000000	31476	596544	590950	201542	37505	72	49	796	86	54	273	17	662	236	12	0.196401	54.8	10	0	0	0	0	8855	41	19.9	7899	41.5	20.4	956	36.3	15.8	0.097442	0	0.0663539	2.48491	0.0123478	10.357	0.194559	0	4.00369
firm_022	9	2007	3400000	33428	600435	526851	210772	41239	79	38	647	92	46	318	10	622	262	13	0.178453	54.8182	11	0	0	0	0	8930	41.6	20.5	7977	42.1	21	953	37.1	16.5	0.096428	0	0.0626428	2.56495	0.0122565	10.4171	0.156584	0	4.00402
firm_022	9	2008	5100000	47459	763332	1600000	238702	45162	102	59	734	116	66	334	19	551	277	14	0.150049	55.8182	11	0	0	0	0	8999	42.1	21	8024	42.7	21.5	975	37.7	16.9	0.097754	0	0.0469219	2.63906	0.0088776	10.7676	0.323986	0	4.0221
firm_022	9	2009	3900000	47977	668742	1200000	123400	47296	82	42	647	135	51	296	13	620	294	15	0.172365	55.5556	9	0	0	0	0	8908	42.6	21.6	7949	43.2	22.1	959	38	17.1	0.097193	0	0.0318057	2.70805	0.0121903	10.7785	0.299528	0	4.01738
firm_022	9	2010	3900000	49665	679561	1000000	138448	49644	108	70	755	208	89	381	25	575	275	16	0.175479	56	9	0	0	0	0	8961	42.8	21.6	7973	43.4	22.2	988	37.6	16.3	0.099306	0	0.0357507	2.77259	0.0128193	10.8131	0.270563	0	4.02535
firm_022	9	2011	3600000	48472	663550	917350	144961	48866	121	85	755	94	52	356	18	462	249	17	0.185768	56.625	8	0	0	0	0	8928	43	21.7	7948	43.7	22.4	980	37.7	16.2	0.09891	0	0.0405834	2.83321	0.0136806	10.7887	0.256822	0	4.03645
firm_022	9	2012	3700000	48529	619536	794906	328559	51461	102	70	463	112	59	392	17	410	215	18	0.168949	53.7143	9	2	1	0	0.222222	8936	43.4	21.9	7933	44	22.6	1003	38	16.3	0.100916	0.111111	0.0895987	2.89037	0.0140335	10.7899	0.216772	0	3.98368
firm_022	9	2013	3900000	49507	672316	847658	351518	56862	90	55	454	104	30	292	9	321	194	19	0.174508	54	9	2	1	0	0.222222	8925	43.6	22	7873	44.3	22.8	1052	38	16.2	0.105443	0.111111	0.0912408	2.94444	0.0147592	10.8099	0.22002	0	3.98898
firm_022	9	2014	4600000	51563	779987	764842	435291	57103	106	67	608	113	29	393	12	432	234	20	0.169142	56.6667	8	2	1	0	0.25	8774	43.8	22.2	7693	44.6	23	1081	38.3	16.2	0.109691	0.125	0.0943936	2.99573	0.0123829	10.8506	0.165857	0	4.03719
firm_022	9	2015	4600000	44485	681865	770790	490242	57796	84	71	390	123	12	474	6	494	226	21	0.14959	58.6	7	2	1	0	0.285714	8915	44.4	21.8	7763	45.3	22.8	1152	38.4	15.2	0.114433	0.142857	0.107551	3.04452	0.0126795	10.7029	0.169098	0	4.07073
firm_022	9	2016	4700000	44667	680835	859759	425773	58193	86	64	367	67	21	310	8	413	203	22	0.143504	59.6	7	2	1	0	0.285714	7549	42.5	19.1	6511	43.5	20.3	1038	36.2	11.8	0.12088	0.142857	0.0897427	3.09104	0.0122657	10.707	0.181217	0	4.08766
firm_022	9	2017	5200000	57963	745607	900833	396749	60600	100	89	337	57	14	425	6	488	226	23	0.142796	56	8	2	1	0	0.25	7298	42	18.6	6216	43	19.8	1082	36.1	11.8	0.129117	0.125	0.075984	3.13549	0.0116059	10.9676	0.172524	0	4.02535
firm_022	9	2018	5500000	63968	758841	1300000	387431	65377	151	117	822	86	11	531	6	553	302	24	0.138946	56.6667	9	3	2	0	0.333333	7336	42.4	18.5	6241	43.4	19.6	1095	36.7	12	0.129878	0.222222	0.0709399	3.17805	0.0119707	11.0661	0.243668	0	4.03719
firm_022	9	2019	5600000	61975	803239	1300000	361622	64079	216	177	1247	91	8	703	5	832	484	25	0.144648	57.6667	9	3	2	0	0.333333	7457	42.7	18.7	6336	43.6	19.8	1121	36.2	12.5	0.130683	0.222222	0.0651211	3.21888	0.0115394	11.0345	0.235492	0	4.05468
firm_022	9	2020	5400000	58300	759290	1500000	312029	60847	292	145	1222	68	6	902	4	902	416	26	0.141096	58.6667	9	3	2	0	0.333333	7464	43	18.3	6273	44.1	19.5	1191	37	11.9	0.137608	0.222222	0.0579831	3.2581	0.0113069	10.9734	0.270952	0	4.07187
firm_022	9	2021	5800000	55381	755843	1400000	340181	65016	261	58	897	10	1	1299	1	693	323	27	0.1309	58	10	4	2	0	0.4	7366	43.2	18.1	6141	44.4	19.3	1225	37.3	12	0.142591	0.2	0.0589139	3.29584	0.0112597	10.922	0.240345	0	4.06044
firm_022	9	2022	6500000	52640	775957	1400000	444174	70808	102	28	514	0	0	1119	0	403	167	28	0.118501	58.2	9	4	2	0	0.444444	7154	43.4	18.3	5912	44.6	19.5	1242	37.6	12.4	0.147928	0.222222	0.0678327	3.33221	0.0108136	10.8712	0.209016	0	4.06388
firm_023	11	2004	914501	20551	393819	253921	8454	32830	688	267	4478	2332	1655	1751	209	4066	1869	55	0.430638	61.7143	10	3	0	1	0.3	5443	41.5	19.6	4670	42.8	20.8	773	34.1	12.3	0.124357	0	0.0092444	4.00733	0.0358994	9.93066	0.277661	0	4.12252
firm_023	11	2005	852029	18960	322652	205298	9159	30023	714	300	4631	2450	1622	1586	217	4000	1871	56	0.378687	60.1429	10	3	0	1	0.3	5018	41.5	19.1	4270	42.6	20.2	748	34.7	12.4	0.129726	0	0.0107496	4.02535	0.0352371	9.85009	0.240952	0	4.09672
firm_023	11	2006	943991	18819	346498	170420	24852	31196	617	265	4104	1627	1279	1577	185	3363	1647	57	0.367056	61.1429	10	3	0	1	0.3	5035	41.7	18.7	4265	42.7	17.7	770	35.1	12.4	0.132644	0	0.0263265	4.04305	0.0330469	9.84262	0.180531	0	4.11321
firm_023	11	2007	999917	19053	379631	165433	34124	35096	600	240	3664	1182	745	1442	131	3122	1600	58	0.379663	62.1429	10	3	0	1	0.3	5285	41	17.4	4449	42.1	18.4	836	35.2	12.2	0.136579	0	0.0341268	4.06044	0.0350989	9.85498	0.165447	0	4.12944
firm_023	11	2008	1000000	19125	382567	187207	12612	36282	716	297	4700	1345	910	1690	197	4486	2017	59	0.376546	62.3333	9	3	0	1	0.333333	5455	40.6	16.8	4560	41.6	17.7	895	35.4	11.9	0.140945	0	0.0124135	4.07754	0.035711	9.85875	0.184261	0	4.1325
firm_023	11	2009	874157	19453	339703	219097	-42963	37629	688	298	4501	1096	803	1595	169	4227	1949	60	0.388606	62.4286	10	3	0	1	0.3	5619	39.8	14.9	4681	40.8	15.7	938	35.2	10.9	0.143053	0	-0.0491479	4.09434	0.043046	9.87576	0.250638	0	4.13402
firm_023	11	2010	823071	18778	316901	233940	-35683	33356	629	288	4226	1088	821	1481	168	3588	1631	61	0.385023	61.8571	10	3	0	1	0.3	5485	39.8	14.8	4548	40.6	15.5	937	35.6	11.3	0.145905	0	-0.0433535	4.11087	0.0405263	9.84044	0.284228	0	4.12483
firm_023	11	2011	761534	17542	259659	209065	25182	31483	472	250	2982	707	471	1149	124	2488	1135	62	0.340968	62.1429	10	3	0	1	0.3	5440	40.5	14.8	4514	41.2	16.6	926	37.1	13.2	0.14546	0	0.0330675	4.12713	0.0413416	9.77235	0.274531	1	4.12944
firm_023	11	2012	762118	16819	244301	171949	11979	31844	423	223	2739	611	403	1073	114	2397	1117	63	0.320555	62.8333	10	4	0	1	0.4	5344	40.5	15.3	4446	41.1	15.8	898	37.5	13	0.143864	0	0.015718	4.14314	0.0417836	9.73026	0.22562	1	4.14049
firm_023	11	2013	762399	16637	244856	180990	-29130	33184	333	210	2165	582	353	946	83	2100	884	64	0.321165	61.3333	10	4	0	1	0.4	5241	40.5	16.1	4326	41.2	16.6	915	37.1	13.2	0.148635	0	-0.0382083	4.15888	0.0435258	9.71938	0.237395	0	4.11632
firm_023	11	2014	768411	15756	236861	219635	8356	32234	255	157	1801	253	138	687	44	1427	623	65	0.308248	60.6667	10	4	0	1	0.4	5798	41.2	16.2	4778	41.9	16.7	1020	38.6	13.8	0.149604	0	0.0108744	4.17439	0.0419489	9.66498	0.28583	1	4.10539
firm_023	11	2015	823694	15780	208883	278503	-8086	32366	269	173	1897	226	155	846	45	1765	683	66	0.253593	60.8333	10	4	0	1	0.4	7568	41.5	16.5	6136	42.2	17.2	1432	38.3	13.6	0.159111	0	-0.0098168	4.18966	0.0392937	9.6665	0.338115	0	4.10814
firm_023	11	2016	823429	15756	203267	280820	29222	33285	228	145	1527	233	171	596	40	1513	594	67	0.246854	61.8333	10	4	0	1	0.4	7552	41.9	16.7	6082	42.6	17.4	1470	38.8	14.1	0.162935	0	0.0354882	4.20469	0.0404224	9.66498	0.341037	1	4.12444
firm_023	11	2017	964053	19292	241289	332650	51388	35416	261	162	1770	106	64	735	32	1515	651	68	0.250286	62.1667	10	4	0	0	0.4	7230	42.2	17.3	5778	43	17.8	1452	39.3	15.3	0.167243	0	0.0533041	4.21951	0.0367366	9.86745	0.345054	1	4.12982
firm_023	11	2018	986184	19711	240289	301708	47101	35927	284	171	2030	144	55	784	27	1782	748	69	0.243655	61.8	9	4	1	0	0.444444	6695	42.7	17.4	5313	43.2	17.7	1382	40.7	16	0.171103	0.111111	0.0477609	4.23411	0.0364303	9.88893	0.305935	1	4.1239
firm_023	11	2019	1000000	20671	267887	293237	46797	36422	269	161	1741	70	33	743	18	1470	636	70	0.262466	62	9	4	1	0	0.444444	7326	42.9	18.2	5824	43.7	18.7	1502	40.1	16.1	0.17014	0.111111	0.04585	4.2485	0.035685	9.93649	0.287303	1	4.12713
firm_023	11	2020	1000000	20075	296081	305174	26980	34482	228	83	1679	32	12	639	9	1342	556	71	0.294836	60.2	9	4	1	0	0.444444	7373	43.2	18.4	5840	43.9	18.9	1533	40.6	16.5	0.172131	0.111111	0.0268665	4.26268	0.034337	9.90723	0.303891	1	4.09767
firm_023	11	2021	1000000	21090	282291	298116	-4213	32719	241	35	1763	16	4	677	2	1335	545	72	0.272369	58.6667	10	4	1	0	0.4	7319	43.5	18.6	5763	44.1	19.2	1556	41.3	16.9	0.175324	0.1	-0.0040649	4.27667	0.031569	9.95655	0.287638	1	4.07187
firm_023	11	2022	1200000	21815	315514	391016	25966	33341	153	12	1244	6	1	423	1	744	343	73	0.261277	59.6667	10	4	1	0	0.4	7059	44.2	19.2	5509	44.8	19.7	1550	42	17.4	0.180044	0.1	0.0215025	4.29046	0.0276097	9.99035	0.3238	1	4.08877
firm_024	11	2004	1300000	32901	543315	370796	20908	37394	1417	438	11190	3895	2742	3963	425	7739	3823	55	0.419447	58.7667	30	0	0	1	0	7115	34.9	14	6308	35.3	14.4	807	32.1	11.3	0.101868	0	0.0161413	4.00733	0.0288687	10.4013	0.28626	0	4.07357
firm_024	11	2005	1400000	33707	531965	372704	34397	38434	1579	571	11812	4785	3593	4338	443	8950	4319	56	0.379362	58.3667	30	0	0	1	0	6638	35.6	14	5895	35.9	14.3	743	33.2	11.8	0.100664	0	0.0245296	4.02535	0.0274085	10.4255	0.265787	1	4.06675
firm_024	11	2006	1500000	34670	586215	408836	47409	39710	1657	555	11834	4085	2792	4736	420	9275	4619	57	0.381297	59.4	30	0	0	1	0	6595	35.8	14	5875	36	14.3	720	33.8	12.3	0.098428	0	0.0308367	4.04305	0.025829	10.4536	0.265923	1	4.08429
firm_024	11	2007	1700000	36553	643370	483814	58577	42263	1698	599	11724	3066	1829	4901	378	9368	4796	58	0.384228	60	30	0	0	1	0	6830	35.5	13.5	6084	35.7	13.6	746	34.1	12.4	0.098469	0	0.0349829	4.06044	0.02524	10.5065	0.28894	1	4.09434
firm_024	11	2008	1700000	38565	680993	511123	48069	45827	1836	649	12180	3252	2070	5279	422	9879	5138	59	0.401003	60.6333	30	0	0	1	0	7234	35.4	13.1	6440	35.5	13.2	794	34.7	12.8	0.098904	0	0.0283054	4.07754	0.0269852	10.5601	0.300975	1	4.10485
firm_024	11	2009	1500000	37924	596261	550236	-16326	49953	942	489	5534	2394	1514	2802	222	5400	2630	60	0.391349	60.8571	28	0	0	1	0	7348	35.3	13	6538	35.3	13	810	35.1	13	0.099289	0	-0.0107154	4.09434	0.0327861	10.5433	0.361141	1	4.10853
firm_024	11	2010	1600000	37936	580344	524614	-14158	46188	994	482	5937	2032	1089	2987	209	5457	2683	61	0.372781	61.2143	28	0	0	1	0	6915	35.3	12.9	6157	35.2	12.8	758	35.5	13.2	0.098788	0	-0.0090943	4.11087	0.0296686	10.5437	0.336983	1	4.11438
firm_024	11	2011	1600000	38740	531595	423548	57925	46566	1087	532	6329	2143	1137	3529	232	5990	2800	62	0.339142	61.5	28	0	0	1	0	6797	35.7	13.3	6071	35.7	13.2	726	36.2	13.8	0.096504	0	0.0369545	4.12713	0.0297077	10.5646	0.270211	1	4.11904
firm_024	11	2012	1600000	40227	561923	391523	64218	51450	1197	570	6925	1723	936	3856	227	6830	3168	63	0.35531	61.3462	26	0	0	1	0	6976	36.1	13.5	6250	36	13.4	726	36.8	14.3	0.094261	0	0.0406057	4.14314	0.0325324	10.6023	0.247564	1	4.11653
firm_024	11	2013	1700000	42584	627240	401937	48477	53342	1232	606	6274	1805	1145	3982	227	6989	3224	64	0.362183	61.6154	26	0	0	1	0	7097	36.2	13.5	6332	36.1	13.4	765	37	14.4	0.097303	0	0.0279918	4.15888	0.0308009	10.6592	0.232088	1	4.12091
firm_024	11	2014	2100000	45881	781235	578476	59608	55500	1001	502	5177	1262	780	3305	173	5379	2550	65	0.368562	61.76	26	1	0	1	0.038462	7123	36.5	13.8	6348	36.4	13.7	775	37.6	14.8	0.098126	0	0.0281212	4.17439	0.0261832	10.7338	0.272907	1	4.12326
firm_024	11	2015	2400000	45789	855593	676315	71021	59504	1097	564	5504	934	463	3636	146	6328	2907	66	0.362858	61.5652	25	2	0	1	0.08	7232	36.7	13.9	6457	36.4	13.7	775	38.3	15.4	0.09679	0	0.0301201	4.18966	0.0252357	10.7318	0.286826	1	4.1201
firm_024	11	2016	2300000	45839	830612	682129	97182	58783	1143	598	5872	1110	513	3759	155	6976	3186	67	0.364562	60.6957	25	2	0	1	0.08	7223	36.9	14.1	6452	36.6	13.9	771	38.8	15.8	0.096447	0	0.0426539	4.20469	0.0258003	10.7329	0.299391	1	4.10587
firm_024	11	2017	2400000	46248	881434	626633	105943	59230	1133	562	5383	1214	701	3549	123	6806	3000	68	0.367757	61.5217	25	2	0	1	0.08	7220	37.2	14.5	6440	37	14.2	780	39.3	16.1	0.0975	0	0.0442021	4.21951	0.0247123	10.7418	0.261447	1	4.11939
firm_024	11	2018	2600000	45762	927029	747200	103180	66229	1022	510	5136	609	245	3288	92	6161	2653	69	0.357524	62.7059	19	2	0	1	0.105263	7625	37.7	14.6	6785	37.5	14.5	840	39.7	15.8	0.099232	0	0.0397931	4.23411	0.0255423	10.7312	0.28817	1	4.13846
firm_024	11	2019	2800000	48320	996876	877914	87788	66355	1068	551	5234	444	179	3410	83	5906	2747	70	0.357515	63.4118	19	2	0	1	0.105263	7585	38.1	15	6749	37.9	14.9	836	40	16	0.099276	0	0.0314838	4.2485	0.0237972	10.7856	0.314851	1	4.14965
firm_024	11	2020	2700000	48031	1000000	840340	64915	66798	1072	195	5785	203	68	3313	43	5580	2568	71	0.379716	64.125	12	4	0	1	0.333333	7568	38.5	15.4	6708	38.3	15.3	860	40.3	16.1	0.102041	0	0.0244899	4.26268	0.0252003	10.7796	0.317027	1	4.16083
firm_024	11	2021	2800000	46267	998358	845186	47339	62818	942	69	5120	44	14	2891	10	4764	2234	72	0.350444	65.125	12	4	0	1	0.333333	7420	39	15.9	6552	38.8	15.8	868	40.8	16.7	0.10473	0	0.0166169	4.27667	0.0220504	10.7422	0.296677	1	4.17631
firm_024	11	2022	3000000	48842	990733	803181	93609	61993	748	56	4622	4	1	2800	1	3474	1627	73	0.325483	64.5	12	4	0	1	0.333333	7175	39.7	16.6	6314	39.5	16.5	861	41.3	17.2	0.107143	0	0.0307532	4.29046	0.0203664	10.7964	0.263867	1	4.16667
firm_025	16	2004	413227	6760	137867	37689	15181	13683	345	155	2465	694	464	1047	91	1893	895	71	0.333635	60.7	10	0	0	1	0	2700	39.6	18.2	2424	40	18.6	276	36	14.4	0.092742	0	0.0367377	4.26268	0.0331126	8.81878	0.0912065	0	4.10594
firm_025	16	2005	454940	6919	158293	54900	18465	13873	371	167	2363	761	601	1046	101	2225	1078	72	0.347943	61.7778	10	0	0	1	0	2603	40	18.6	2346	40.4	18.9	257	36.8	15.1	0.08986	0	0.0405878	4.27667	0.0304941	8.84203	0.120675	0	4.12354
firm_025	16	2006	481357	6842	159396	60646	21185	14068	313	151	1754	499	365	952	92	1875	861	73	0.331139	59.6	10	0	0	0	0	2535	40.5	19	2303	40.8	19.3	232	37.4	15.7	0.083845	0	0.044011	4.29046	0.0292257	8.83084	0.12599	0	4.08766
firm_025	16	2007	508694	6812	174151	55697	22412	13021	329	173	1803	581	348	1037	82	1918	940	74	0.342349	60.3	10	0	0	1	0	2613	40.8	19	2384	41	19.2	229	38.4	16.6	0.080577	0	0.0440579	4.30406	0.0255969	8.82644	0.10949	1	4.09933
firm_025	16	2008	490365	6770	192362	56457	25554	15250	361	236	2090	633	398	1156	99	2375	1082	75	0.392283	60.8571	9	2	0	1	0.222222	2931	41.1	19.7	2655	41.3	19.9	276	39.4	17.9	0.086062	0	0.0521122	4.31749	0.0310993	8.82026	0.115133	1	4.10853
firm_025	16	2009	471874	6861	181020	77816	12984	16358	334	218	1932	501	315	1090	79	2102	971	76	0.383619	61.8571	9	2	0	1	0.222222	2978	41.1	19.7	2705	41.2	19.8	273	40.2	18.7	0.083974	0	0.0275158	4.33073	0.034666	8.83361	0.164908	1	4.12483
firm_025	16	2010	502815	6630	163709	88446	16315	15292	343	230	2056	440	261	1057	65	1965	909	77	0.325585	61.375	10	2	0	1	0.2	2973	40.3	18.7	2703	40.3	18.8	270	40.1	18.3	0.083256	0	0.0324473	4.3438	0.0304128	8.79936	0.175902	1	4.117
firm_025	16	2011	507328	6544	145238	74288	28742	15771	347	205	2097	532	290	1113	77	1975	930	78	0.28628	62.375	10	2	0	1	0.2	2918	40.7	19.1	2646	40.7	19.1	272	40.4	18.6	0.085266	0	0.0566537	4.35671	0.0310864	8.7863	0.14643	1	4.13316
firm_025	16	2012	523247	6776	152877	75248	31469	16174	348	219	2055	491	312	1207	83	2073	1046	79	0.29217	62.625	10	2	0	1	0.2	2962	41	19.4	2690	41.3	19.7	272	41	19.4	0.084106	0	0.0601418	4.36945	0.0309108	8.82114	0.14381	1	4.13717
firm_025	16	2013	587184	7332	181274	74279	28798	16430	498	334	3372	540	311	1488	73	2909	1378	80	0.308718	62.375	10	2	0	1	0.2	3078	41	19.2	2796	40.9	19.1	282	42.1	19.8	0.083929	0	0.0490443	4.38203	0.027981	8.9	0.1265	1	4.13316
firm_025	16	2014	634252	7550	222219	92647	29390	17103	400	261	2427	373	202	1312	66	2247	1095	81	0.350364	62.3	12	2	0	1	0.166667	3258	41	19.1	2947	40.9	18.9	311	42.3	19.9	0.087139	0	0.046338	4.39445	0.0269656	8.9293	0.146073	1	4.13196
firm_025	16	2015	701770	8405	262019	102729	35749	19132	421	284	2400	506	341	1300	71	2484	1153	82	0.373369	60.5	12	2	0	1	0.166667	3313	40.9	18.9	2985	40.7	18.7	328	42.5	20	0.090085	0	0.0509412	4.40672	0.0272625	9.03658	0.146386	1	4.10264
firm_025	16	2016	725433	8590	271827	108318	41204	19830	302	215	1723	171	79	904	39	1655	756	83	0.37471	60.625	10	2	0	1	0.2	3327	41.2	18.9	2988	41	18.7	339	43.2	20.2	0.092471	0	0.0567992	4.41884	0.0273354	9.05835	0.149315	1	4.10471
firm_025	16	2017	775735	9089	287196	103193	54488	20961	345	224	1805	163	73	1061	33	1794	843	84	0.370224	62	9	2	0	1	0.222222	3386	40.8	18.8	3031	40.6	18.7	355	42.6	19.9	0.094894	0	0.0702405	4.43082	0.0270208	9.11482	0.133026	1	4.12713
firm_025	16	2018	947116	10768	357411	235297	34599	21160	346	257	1622	127	51	1014	33	1894	837	85	0.377368	61.5556	12	3	0	1	0.25	3832	41.3	18.6	3406	41.1	18.5	426	43.2	19.6	0.100047	0	0.0365309	4.44265	0.0223415	9.28433	0.248435	1	4.11994
firm_025	16	2019	991149	11115	414793	250933	-916	21170	369	255	1693	87	43	1125	24	1975	897	86	0.418497	60.75	12	4	1	0	0.333333	4019	41	17.9	3561	40.7	17.8	458	43.1	18.9	0.102301	0.0833333	-0.0009242	4.45435	0.021359	9.31605	0.253174	1	4.10677
firm_025	16	2020	1100000	11219	429391	341050	3311	20603	341	136	1543	45	19	999	11	1593	813	87	0.408328	61.75	12	4	1	0	0.333333	4181	40.9	17.6	3695	40.6	17.5	486	42.9	18.4	0.104135	0.0833333	0.0031486	4.46591	0.0195923	9.32536	0.32432	1	4.12309
firm_025	16	2021	1100000	11330	455266	291947	38360	20845	280	42	1213	6	1	894	1	1263	605	88	0.417287	62.4286	11	4	1	0	0.363636	4211	41.1	17.7	3701	40.9	17.7	510	42.4	17.6	0.108028	0.0909091	0.03516	4.47734	0.0191061	9.33521	0.267592	1	4.13402
firm_025	16	2022	1200000	11703	512562	331668	55608	22653	136	20	703	0	0	623	0	517	286	89	0.419606	63.4286	11	4	1	0	0.363636	4212	41.6	18.1	3687	41.4	18.1	525	43	18.1	0.11083	0.0909091	0.0455231	4.48864	0.0185447	9.3676	0.271518	1	4.14991
firm_026	16	2004	1200000	25011	428302	402350	27672	48420	1149	508	7471	2619	1808	2213	359	6434	3075	55	0.342859	63	7	0	0	1	0	979	41.7	19.1	804	42.5	19.5	175	38.2	17.1	0.151646	0	0.0221517	4.00733	0.0387606	10.1271	0.322085	1	4.14314
firm_026	16	2005	1300000	23820	419969	348956	56454	50715	1091	528	6868	2706	1971	2176	334	6070	3016	56	0.330669	63	7	0	0	1	0	832	41.7	18.8	667	42.3	19	165	39.2	17.9	0.165496	0	0.04445	4.02535	0.0399313	10.0783	0.274756	1	4.14314
firm_026	16	2006	1400000	23030	414368	335193	59668	51467	1092	581	6803	3184	2333	2317	313	6038	3214	57	0.30113	63.5	8	0	0	0	0	806	42.4	18.8	630	42.6	19	176	39.5	18.3	0.179226	0	0.043362	4.04305	0.0374021	10.0445	0.243592	1	4.15104
firm_026	16	2007	1500000	23715	426959	302842	68575	52426	896	509	5364	1670	1214	1827	256	4931	2695	58	0.292453	62.8889	11	2	0	0	0.181818	786	42.5	19.2	614	43.1	19.2	172	40.3	19.2	0.179541	0	0.0469717	4.06044	0.0359101	10.0739	0.207437	1	4.14137
firm_026	16	2008	1400000	23854	424193	237798	69945	56170	1054	644	7505	1795	1226	2174	313	5834	3116	59	0.297603	64.4286	10	3	0	0	0.3	791	42.7	18.9	617	43.2	19.2	174	41	20.2	0.180311	0	0.0490716	4.07754	0.0394074	10.0797	0.166833	1	4.16556
firm_026	16	2009	1400000	24244	441271	280065	4745	60849	1114	666	7908	1611	1063	2314	276	6107	3218	60	0.319915	63.8571	10	3	0	1	0.3	823	42.8	18.1	651	43.1	17.8	172	41.4	19.4	0.172864	0	0.0034401	4.09434	0.0441147	10.0959	0.203043	1	4.15665
firm_026	16	2010	1400000	25085	447497	289378	25286	62924	1031	657	7489	1452	904	2197	232	5418	2839	61	0.326905	64.8571	10	3	0	1	0.3	780	43.2	17.9	613	43.6	17.4	167	41.7	19.4	0.176346	0	0.0184719	4.11087	0.0459671	10.13	0.211396	1	4.17219
firm_026	16	2011	1400000	25016	418354	260399	60288	62320	960	602	6955	1288	852	2059	206	4992	2510	62	0.293401	62.6667	10	3	0	1	0.3	810	43.5	17.8	643	44	17.3	167	41.8	19.6	0.170931	0	0.0422813	4.12713	0.0437064	10.1273	0.182623	1	4.13783
firm_026	16	2012	1400000	25409	416119	241683	55766	66269	1156	707	8531	1155	703	2347	205	5613	2822	63	0.295001	61.8571	10	3	0	1	0.3	1089	42.8	16.6	878	43.6	17.2	211	39.6	14	0.162308	0	0.0395344	4.14314	0.0469804	10.1429	0.171337	1	4.12483
firm_026	16	2013	1800000	28363	461581	372855	53712	71120	944	577	7362	1083	649	2060	194	4965	2311	64	0.25641	61.4286	9	3	1	1	0.333333	1138	42.8	15.9	896	43.3	16.7	242	40.9	13	0.175362	0.111111	0.0298372	4.15888	0.0395074	10.2528	0.207122	0	4.11787
firm_026	16	2014	1900000	29127	480535	412541	101296	71101	943	626	7325	716	399	2121	150	4959	2321	65	0.25092	62.3333	9	3	1	1	0.333333	1198	42.8	15.6	936	43.2	16.2	262	41.3	13.4	0.179452	0.111111	0.0528936	4.17439	0.0371267	10.2794	0.215416	1	4.1325
firm_026	16	2015	2000000	30313	502507	409360	105652	75540	811	552	6661	567	344	1848	132	4311	1974	66	0.249441	63.3333	9	3	1	1	0.333333	1185	43.3	15.9	918	43.7	16.7	267	41.7	13.2	0.183884	0.111111	0.052445	4.18966	0.0374976	10.3193	0.203204	0	4.14841
firm_026	16	2016	2200000	32821	555989	428669	93412	81118	756	504	6620	531	332	1774	120	4184	1905	67	0.251382	62.6667	9	3	1	1	0.333333	1178	43.5	15.9	916	43.9	16.5	262	42.3	13.5	0.181944	0.111111	0.0422348	4.20469	0.0366763	10.3988	0.193816	1	4.13783
firm_026	16	2017	2300000	33720	556881	491506	116663	79566	835	586	7257	460	248	2000	113	4752	2124	68	0.247009	62.6667	9	3	1	1	0.333333	7356	43.1	16.6	6285	43.2	17.1	1071	43	13.8	0.127091	0.111111	0.0517467	4.21951	0.0352921	10.4259	0.218011	0	4.13783
firm_026	16	2018	2300000	34670	562048	421776	172190	85695	816	559	6780	422	233	1963	82	4579	2007	69	0.242666	61.5	9	3	1	1	0.333333	7496	42.7	16.4	6396	42.7	16.8	1100	43.4	14.2	0.127966	0.111111	0.0743436	4.23411	0.0369991	10.4536	0.182103	1	4.11904
firm_026	16	2019	2600000	39283	621366	490639	149815	90124	741	505	7019	280	122	1872	66	4091	1928	70	0.241288	62.3333	9	3	1	1	0.333333	7841	42.3	15.8	6726	42	16	1115	43.6	14.9	0.124498	0.111111	0.058176	4.2485	0.0349969	10.5785	0.190524	1	4.1325
firm_026	16	2020	2800000	40689	653686	571985	105728	90966	750	245	6728	127	60	1824	38	3539	1770	71	0.233628	63.3333	9	3	1	1	0.333333	8253	41.8	15.1	7086	41.5	15.2	1167	43.5	14.8	0.123885	0.111111	0.0377873	4.26268	0.0325114	10.6137	0.204428	1	4.14841
firm_026	16	2021	2900000	44497	717262	721243	82098	89745	778	133	7409	26	15	1986	8	3665	1774	72	0.245727	63.6667	9	3	1	1	0.333333	8524	41.5	14.8	7332	41.2	14.7	1192	43.7	15.1	0.122684	0.111111	0.028126	4.27667	0.0307457	10.7032	0.247091	1	4.15366
firm_026	16	2022	3300000	46751	805215	706410	163834	98693	618	67	6183	3	2	1638	2	3006	1444	73	0.240429	62.8333	9	3	1	0	0.333333	8623	41.3	14.6	7393	40.9	14.6	1230	43.6	14.7	0.124835	0.111111	0.0489192	4.29046	0.0294687	10.7526	0.210927	1	4.14049
firm_027	23	2004							177	91	901	296	183	428	43	552	402
firm_027	23	2005	317911		178423	108673	10866		162	91	963	246	162	496	41	483	348		0.561236																		0.0341794				0.341835
firm_027	23	2006	351934	5554	194147	76358	20486	10828	157	98	980	191	92	434	28	444	323	1	0.551657	59.4286	9	2	0	1	0.222222											0	0.0582098	0	0.0307671	8.62227	0.216967		4.08477
firm_027	23	2007	578854	8864	306711	72476	72051	6916	122	84	732	138	73	370	30	388	238	2	0.529859	60.4286	9	2	0	1	0.222222											0	0.124472	0.693147	0.0119477	9.08975	0.125206		4.10146
firm_027	23	2008	710495	9526	402026	67402	74879	10828	435	182	2257	324	208	1039	80	1372	955	3	0.565839	61.4286	9	2	0	1	0.222222											0	0.10539	1.09861	0.0152401	9.16178	0.0948663		4.11787
firm_027	23	2009	733897	9629	437339	132431	18886	9893	320	155	1915	258	149	725	62	1040	721	4	0.595913	60.125	9	1	0	1	0.111111											0	0.0257339	1.38629	0.0134801	9.17253	0.180449		4.09643
firm_027	23	2010	662882	9719	333550	234706	-100472	7642	233	120	1263	175	108	601	47	708	531	5	0.503182	60	9	2	0	1	0.222222											0	-0.151568	1.60944	0.0115284	9.18184	0.354069		4.09434
firm_027	23	2011	561777	9459	256342	199275	-65587	6754	137	100	679	82	39	372	16	464	323	6	0.456306	59.8571	9	2	0	1	0.222222											0	-0.116749	1.79176	0.0120226	9.15472	0.354723		4.09196
firm_027	23	2012	436420	8328	192104	155126	-84369	5801	50	42	417	96	23	137	8	205	129	7	0.440181	58.6667	9	1	0	1	0.111111											0	-0.193321	1.94591	0.0132922	9.02738	0.355451		4.07187
firm_027	23	2013	493334	7879	179360	127721	3426	4681	48	48	253	58	19	121	5	174	126	8	0.363567	59.1667	9	1	0	1	0.111111											0	0.0069446	2.07944	0.0094885	8.97196	0.258894		4.08036
firm_027	23	2014	510570	7396	169025	181288	16289	5168	63	56	402	70	25	182	8	271	164	9	0.331052	59.1667	9	1	0	1	0.111111											0	0.0319036	2.19722	0.010122	8.90869	0.35507		4.08036
firm_027	23	2015	489842	7480	158585	133751	19747	5801	101	98	752	63	40	245	16	340	231	10	0.323747	60.1667	6	0	0	1	0											0	0.040313	2.30259	0.0118426	8.91999	0.273049		4.09712
firm_027	23	2016	493243	7520	150771	145215	8775	5630	121	114	954	55	14	346	5	459	272	11	0.305673	61.1667	6	0	0	1	0											0	0.0177904	2.3979	0.0114143	8.92532	0.294409		4.1136
firm_027	23	2017	530906	7711	151214	153850	32220	5469	133	113	975	39	17	369	10	485	305	12	0.284823	60.6667	6	0	0	0	0											0	0.0606887	2.48491	0.0103013	8.9504	0.289788		4.10539
firm_027	23	2018	588250	8017	179636	148988	70506	5661	110	109	752	45	19	333	9	395	248	13	0.305374	63.25	4	0	0	0	0											0	0.119857	2.56495	0.0096235	8.98932	0.253273		4.1471
firm_027	23	2019	578511	8142	196782	150391	37943	5215	107	101	730	15	9	333	4	388	248	14	0.340153	64.25	5	1	1	1	0.2	3855	42.8	17.1	3571	43	17.3	284	39.5	14.7	0.068616	0.2	0.0655873	2.63906	0.0090145	9.00479	0.259962	1	4.16278
firm_027	23	2020	593443	8199	204052	141259	28644	4857	61	48	445	9	3	199	2	188	120	15	0.343844	65.25	5	1	1	1	0.2	3981	43.1	17.1	3670	43.5	17.3	311	39.2	14.3	0.07246	0.2	0.0482675	2.70805	0.0081844	9.01177	0.238033	0	4.17823
firm_027	23	2021	764821	8469	226502	138184	44423	5584	77	15	708	7	1	238	1	234	157	16	0.29615	64	6	1	1	1	0.166667	4011	43.6	17.1	3691	43.9	17.4	320	39.6	13.7	0.073886	0.166667	0.0580829	2.77259	0.0073011	9.04417	0.180675	0	4.15888
firm_027	23	2022	892555	9189	300371	143836	81819	6555	49	5	431	4	0	189	0	165	113	17	0.336529	66.25	5	1	1	1	0.2	4168	43.6	17.2	3828	44	17.2	340	39.3	14.1	0.075421	0.2	0.0916683	2.83321	0.0073441	9.12576	0.161151	0	4.19344
firm_028	14	2004	1600000	19417	887726	523109	31271	12007	377	121	2401	908	562	978	109	2029	888	55	0.552747	64.9	10	0	0	1	0	5803	41.6	21.4	5494	41.8	21.6	309	38.3	17.8	0.050556	0	0.019471	4.00733	0.0074762	9.8739	0.325716	0	4.17285
firm_028	14	2005	1600000	18634	871415	520849	43349	11748	376	125	2345	580	424	1036	121	1951	839	56	0.542542	62.6	10	0	0	1	0	4984	42	21.7								0	0.026989	4.02535	0.0073143	9.83274	0.32428		4.13676
firm_028	14	2006	1700000	20223	890835	497886	21024	12301	334	112	1965	516	347	939	104	1862	755	57	0.509472	61.1	10	0	0	1	0	4863	42.1	21.8								0	0.0120237	4.04305	0.007035	9.91458	0.284743		4.11251
firm_028	14	2007	1800000	19560	910095	546711	17150	11411	360	147	2248	656	403	924	95	1916	845	58	0.508287	60.6	12	2	0	1	0.166667	4619	42.1	21.8								0	0.0095782	4.06044	0.006373	9.88124	0.305337		4.10429
firm_028	14	2008	1800000	20056	915341	531525	11768	11559	351	155	2024	676	386	853	95	1832	787	59	0.5138	61.6	12	2	0	1	0.166667	4318	42.2	21.9								0	0.0066056	4.07754	0.0064883	9.90628	0.298356		4.12066
firm_028	14	2009	1700000	20415	911946	627355	-6324	10345	293	155	1665	440	272	734	63	1415	604	60	0.534085	61.1	12	2	0	1	0.166667	4289	42.4	22.1	4051			238			0.052573	0	-0.0037037	4.09434	0.0060586	9.92403	0.367413		4.11251
firm_028	14	2010	1600000	20363	891796	656387	24886	8908	215	126	1207	562	292	593	56	1089	443	61	0.552522	62.1	12	2	0	1	0.166667	4021	42.6	22.3	3785			236			0.055438	0	0.0154184	4.11087	0.005519	9.92147	0.406672		4.12875
firm_028	14	2011	1600000	21987	891258	650119	24619	9078	214	146	1138	345	210	610	55	1129	415	62	0.549845	62.5	12	2	0	1	0.166667	3845	42.9	22.5	3628			217			0.053422	0	0.0151882	4.12713	0.0056005	9.99821	0.401079		4.13517
firm_028	14	2012	1600000	24683	882565	537497	22177	9137	249	174	1308	292	192	680	50	1307	482	63	0.539798	61.0833	14	2	0	1	0.142857	3685	42.7	22.3	3483	42.8	22.5	202	41	19.5	0.051968	0	0.013564	4.14314	0.0055884	10.1139	0.328746	0	4.11224
firm_028	14	2013	1800000	27360	1100000	623995	25600	9456	310	225	2162	523	253	795	73	1718	677	64	0.595574	60.6	12	2	0	0	0.166667	383	43.8	19.1	323	44.3	19.2	60	41.2	18.6	0.13544	0	0.0139795	4.15888	0.0051637	10.2168	0.340748	1	4.10429
firm_028	14	2014	1900000	31072	1200000	749392	33801	10911	290	217	1978	350	195	786	65	1471	559	65	0.602909	61.6	12	2	0	0	0.166667	423	44.2	19.3	351	45	19.9	72	40.4	16.5	0.145455	0	0.0176444	4.17439	0.0056956	10.3441	0.391189	0	4.12066
firm_028	14	2015	2200000	33668	1300000	679780	17344	10492	295	224	2202	234	148	864	49	1636	651	66	0.587068	60	13	2	0	0	0.153846	429	43.9	17.9	356	44.7	18.4	73	39.6	15.3	0.145418	0	0.0080145	4.18966	0.0048482	10.4243	0.314118	1	4.09434
firm_028	14	2016	1900000	33605	1100000	687925	15972	9749	307	269	2248	253	150	803	45	1634	634	67	0.587867	61	13	2	0	0	0.153846	375	43.2	16.2	303	44.2	16.9	72	39.5	13.5	0.161074	0	0.0082546	4.20469	0.0050384	10.4224	0.355531	0	4.11087
firm_028	14	2017	1900000	35392	1100000	615638	37386	9323	395	293	2732	260	94	962	46	1894	820	68	0.567041	62	14	2	0	0	0.142857	376	43.5	16.4	300	44.7	17.5	76	38.4	11.8	0.168142	0	0.0194909	4.21951	0.0048605	10.4742	0.320958	0	4.12713
firm_028	14	2018	2000000	36144	1100000	620241	43368	8952	346	245	2555	195	68	880	28	1533	722	69	0.536915	62.9231	15	2	0	0	0.133333	356	43.6	16	278	44.9	17.3	78	38.7	11.4	0.179724	0	0.0220367	4.23411	0.0045488	10.4953	0.315165	0	4.14191
firm_028	14	2019	2000000	36309	984759	559593	66130	8769	420	301	3228	144	91	1252	39	1952	919	70	0.50465	63	13	2	0	0	0.153846	327	43.6	17.3	253	45.2	18.7	74	38.4	12.5	0.184539	0	0.033889	4.2485	0.0044938	10.4998	0.286769	0	4.14314
firm_028	14	2020	1900000	36810	1000000	520647	64500	9088	459	220	3513	54	29	1366	21	1803	957	71	0.538803	62.5556	12	3	1	0	0.25	369	44.5	16	280	46.6	17.6	89	37.8	10.9	0.194323	0.0833333	0.0342124	4.26268	0.0048205	10.5135	0.276164	0	4.13605
firm_028	14	2021	2000000	36034	1000000	674117	51698	9704	420	51	3541	20	10	1074	3	1477	748	72	0.525584	63.5	12	4	2	0	0.333333	356	45	16.6	268	47.3	18.7	88	37.9	10	0.198198	0.166667	0.0260912	4.27667	0.0048975	10.4922	0.340216	0	4.15104
firm_028	14	2022	2100000	35608	1100000	645261	92400	9209	272	31	2372	2	0	680	0	1074	494	73	0.548905	61.625	12	4	2	0	0.333333	354	47.5	18.1	275	48.5	20.2	79	38	12	0.182448	0.166667	0.0449908	4.29046	0.004484	10.4803	0.314186	0	4.12107
firm_029	14	2011							127	68	571	213	149	488	34	645	276	62																				4.12713
firm_029	14	2012							197	120	917	393	245	742	46	914	448	63																				4.14314
firm_029	14	2013	1400000		680944	638766	4468		181	124	921	431	223	558	40	905	378	64	0.476137																		0.0031242	4.15888			0.446645
firm_029	14	2014	1500000	13107	729179	545075	22770	5690	156	94	835	192	152	480	34	759	312	65	0.492391	60.75	8	1	0	1	0.125	5039	41.9	21	4663	41.9	21.1	376	42	20	0.069437	0	0.0153758	4.17439	0.0038423	9.4809	0.368072	1	4.10677
firm_029	14	2015	1500000	12771	715406	530049	23183	5431	229	149	1285	443	248	665	43	1157	482	66	0.478333	60.2857	8	1	0	1	0.125	4956	42	21	4585	42	21	371	42.1	20.1	0.069645	0	0.0155006	4.18966	0.0036313	9.45493	0.3544	1	4.0991
firm_029	14	2016	1400000	11741	669298	516320	2100	5555	259	161	1459	276	201	709	55	1083	535	67	0.481192	61.2857	9	2	0	1	0.222222	5036	42.1	21.2	4657	42	21.2	379	42.8	21.1	0.069991	0	0.0015098	4.20469	0.0039938	9.37084	0.371208	1	4.11555
firm_029	14	2017	1400000	13057	686813	459480	7748	5622	258	171	1623	230	149	835	41	1094	497	68	0.494507	61	9	2	0	1	0.222222	4999	42.2	21.3	4623	42.1	21.3	376	43.2	21.1	0.069953	0	0.0055786	4.21951	0.0040479	9.47708	0.330827	1	4.11087
firm_029	14	2018	1400000	12881	717927	459921	6795	6013	309	185	1740	103	76	975	38	1345	636	69	0.500983	61.7143	9	2	0	1	0.222222	4934	42.4	21.5	4536	42.3	21.5	398	43.7	21.1	0.074644	0	0.0047417	4.23411	0.004196	9.46351	0.320942	1	4.12252
firm_029	14	2019	1400000	12943	677613	517603	-32742	6694	319	172	1860	116	66	1069	26	1412	655	70	0.487206	61.8333	9	3	1	0	0.333333	5671	42.6	20.8	5260	42.5	20.8	411	44	21.2	0.067576	0.111111	-0.0235416	4.2485	0.004813	9.46831	0.372158	1	4.12444
firm_029	14	2020	1400000	12592	680524	542683	17118	6051	297	87	1758	47	25	943	14	1193	597	71	0.499112	62.8333	9	3	1	0	0.333333	5324	42.8	21	4934	42.7	21	390	44.2	21.6	0.068253	0.111111	0.0125547	4.26268	0.0044379	9.44082	0.398016	1	4.14049
firm_029	14	2021	1500000	16156	782012	695918	6151	6217	264	24	1697	9	5	864	4	961	484	72	0.505396	62	9	3	1	0	0.333333	5329	42.9	21.1	4927	42.8	21.1	402	44	21.1	0.070145	0.111111	0.0039752	4.27667	0.0040179	9.69005	0.449755	1	4.12713
firm_029	14	2022	1600000	16129	774989	731546	3251	5672	212	26	1241	0	0	648	0	792	396	73	0.47276	62.3333	9	3	0	0	0.333333	5237	43.8	21.4	4830	43.7	20.8	407	44.5	21.4	0.072112	0	0.0019832	4.29046	0.00346	9.68838	0.446259	1	4.1325
firm_030	16	2004	943908	11166	518371	318951	7596	17576	1201	546	12505	2633	1828	3642	380	7922	4112	55	0.549175	59.8333	12	0	0	1	0											0	0.0080474	4.00733	0.0186205	9.32063	0.337905		4.09156
firm_030	16	2005	986233	11118	510904	339059	15647	17384	1522	686	17080	3304	2191	4010	435	10397	4963	56	0.518036	60.5455	11	0	0	1	0	4093	42.1	21.9	3849	42.5	22.4	244	34.1	14.6	0.05626	0	0.0158654	4.02535	0.0176267	9.31632	0.343792	0	4.10339
firm_030	16	2006	1000000	11184	549991	343506	28836	19523	1241	571	11790	2620	1730	3476	318	8003	3952	57	0.529947	61.1818	11	0	0	1	0	4016	42.5	21.7	3772	42.9	22.1	244	35.3	14.9	0.057277	0	0.0277851	4.04305	0.0188115	9.32224	0.330987	0	4.11385
firm_030	16	2007	1000000	11329	559283	350242	33066	17396	1287	620	10959	2236	1419	3897	327	7655	4083	58	0.543189	60.9091	12	1	0	1	0.083333											0	0.0321145	4.06044	0.0168954	9.33512	0.340163		4.10938
firm_030	16	2008	962010	11756	531633	332777	2451	20072	1481	730	12225	2207	1471	4484	405	8831	4618	59	0.552627	61.6364	12	1	0	1	0.083333											0	0.0025478	4.07754	0.0208646	9.37212	0.345918		4.12125
firm_030	16	2009	958303	11564	504273	317624	-37981	20743	1207	617	9656	2320	1658	3612	290	7414	3745	60	0.526215	62.6667	7	1	0	1	0.142857											0	-0.0396336	4.09434	0.0216456	9.35565	0.331444		4.13783
firm_030	16	2010	924484	11597	499836	310851	12706	20670	1218	689	9649	1775	1211	3856	288	7274	3592	61	0.540665	60.125	9	1	0	1	0.111111											0	0.0137439	4.11087	0.0223584	9.3585	0.336243		4.09643
firm_030	16	2011	941303	11542	482363	295711	16980	21597	1296	791	10126	1683	1083	4560	264	7808	3898	62	0.512442	60.8571	9	2	0	1	0.222222											0	0.0180388	4.12713	0.0229437	9.35375	0.314151		4.10853
firm_030	16	2012	933162	9890	473253	295078	9368	20633	1138	653	8300	1364	796	4190	225	7610	3291	63	0.50715	61.4286	9	2	0	1	0.222222	4169	39.8	17.3	3807	40.1	17.6	362	36.8	14	0.079894	0	0.010039	4.14314	0.0221108	9.19928	0.316213	0	4.11787
firm_030	16	2013	985771	10234	494087	293016	9065	20435	1036	598	7309	1192	694	3789	196	6546	2933	64	0.501219	62.5714	9	2	0	1	0.222222	3952	39.4	16.7	3582	39.7	17	370	36.7	13.4	0.085609	0	0.0091958	4.15888	0.02073	9.23347	0.297245	0	4.13631
firm_030	16	2014	1000000	10577	513656	309798	3500	20362	1061	570	7720	1194	850	3853	207	6760	3226	65	0.508026	64	9	3	0	1	0.333333	3918	39.5	16.7	3538	39.8	17	380	37	13.6	0.088413	0	0.0034616	4.17439	0.0201388	9.26644	0.306402	0	4.15888
firm_030	16	2015	941314	10561	501288	301256	969	20289	1121	615	8026	960	540	4145	178	7403	3464	66	0.532541	61.8333	9	3	0	1	0.333333	3809	40	17.1	3429	40.4	17.5	380	36.8	13.1	0.090714	0	0.0010294	4.18966	0.0215539	9.26492	0.320038	0	4.12444
firm_030	16	2016	932698	10146	487135	310675	13838	17313	1255	696	8297	799	473	4753	169	8584	3796	67	0.522286	58.6667	9	3	0	1	0.333333	3690	40.2	17.2	3304	40.5	17.6	386	37.3	13.4	0.094701	0	0.0148365	4.20469	0.0185623	9.22483	0.333093	0	4.07187
firm_030	16	2017	1000000	10864	505900	286064	35783	18539	1164	605	7391	743	510	4578	152	7258	3321	68	0.493692	59.6667	9	3	0	1	0.333333	3647	40.1	16.9	3244	40.4	17.3	403	37.9	13.6	0.099506	0	0.0349195	4.21951	0.0180916	9.29321	0.279161	0	4.08877
firm_030	16	2018	1100000	10476	478406	248226	116752	19735	1120	608	6453	357	201	4253	110	6780	2973	69	0.44472	60.1667	9	3	0	1	0.333333	3616	40	16.6	3198	40.3	17	418	38.2	13.8	0.103619	0	0.108531	4.23411	0.0183454	9.25684	0.230748	0	4.09712
firm_030	16	2019	1100000	10813	473168	294074	75300	20605	944	506	5310	190	100	3496	61	5476	2399	70	0.439592	60.6	9	4	1	1	0.444444	3347	39.9	16.8	2919	40.1	17.3	428	38.5	13	0.113377	0.111111	0.0699566	4.2485	0.0191428	9.28851	0.273206	0	4.10429
firm_030	16	2020	2200000	33684	727119	1100000	-65101	34379	885	166	5491	97	57	3167	31	4731	2187	71	0.329968	61.1667	10	4	1	1	0.4	3437	40.1	16.3	2995	40.3	16.8	442	38.6	12.6	0.113947	0.1	-0.0295429	4.26268	0.0156012	10.4248	0.487136	0	4.1136
firm_030	16	2021	2100000	26054	659521	835287	2657	46750	715	47	3544	38	11	2527	8	3606	1681	72	0.307844	57.1667	10	4	1	0	0.4	3515	40.2	16.3	3060	41	16.8	455	39.4	12.7	0.11461	0.1	0.0012402	4.27667	0.0218214	10.1679	0.389886	0	4.04597
firm_030	16	2022	2100000	25803	681918	1100000	38058	47135	436	62	2770	9	0	2225	0	1937	1026	73	0.324658	58.2	9	4	1	0	0.444444	3298	41.1	17.1	2852	41.1	17.6	446	39.5	13.6	0.119124	0.111111	0.0181192	4.29046	0.0224407	10.1583	0.50618	0	4.06388
firm_031	16	2004	1500000	19036	481904	410097	34318	75194	1148	444	8375	3206	1632	2634	263	6456	3260	55	0.311048	62.1111	9	0	0	1	0	5191	41.7	18.7	4695	42.5	19.4	496	34.6	12.6	0.087216	0	0.0221508	4.00733	0.0485345	9.85409	0.2647	0	4.12892
firm_031	16	2005	1600000	20195	515866	441345	64452	78208	1043	456	7452	2045	1406	2282	259	5959	2891	56	0.312874	62.3	10	0	0	1	0	5640	40	17.5	5084	42.3	18.3	556	34.8	12.1	0.089735	0	0.0390903	4.02535	0.0474334	9.91319	0.267677	0	4.13196
firm_031	16	2006	2200000	24160	570322	567275	90665	91866	1042	461	8413	2838	1300	2531	206	7286	3289	57	0.261811	63.1	10	0	0	1	0	5579	39.5	16.8	5020	42.1	18	559	35.4	11.8	0.091072	0	0.0416204	4.04305	0.0421718	10.0924	0.260412	0	4.14472
firm_031	16	2007	2300000	24691	623487	587217	93860	97715	1086	449	8066	2700	1552	2807	251	7327	3313	58	0.268177	63.8889	9	0	0	1	0	5703	39	15.9	5096	39.7	16.6	607	34.9	11.9	0.096197	0	0.0403715	4.06044	0.0420297	10.1142	0.252577	0	4.15715
firm_031	16	2008	2400000	25588	636477	547336	63083	105404	1335	539	11337	4106	2267	3744	286	10210	4075	59	0.269816	61.5	12	0	0	1	0	6039	38.3	14.8	5362	38.9	15.5	677	34.9	11.1	0.100804	0	0.0267422	4.07754	0.044683	10.1499	0.232027	0	4.11904
firm_031	16	2009	2000000	26902	567820	578825	-59164	131123	1326	473	11181	5025	1653	3698	244	9609	4506	60	0.280744	62.5	12	0	0	1	0	6231	37.9	13.2	5505	38.3	13.7	726	36.3	10.3	0.104355	0	-0.0292521	4.09434	0.0648304	10.2	0.286185	0	4.13517
firm_031	16	2010	2400000	27828	581843	694864	14723	117328	1560	522	13261	7504	2922	4466	294	11283	5300	61	0.244071	63.7	10	0	0	1	0	5954	38.7	13.6	5205	39.1	14.1	749	36.2	10.6	0.111741	0	0.006176	4.11087	0.0492167	10.2338	0.291481	0	4.15418
firm_031	16	2011	2400000	29382	552541	810232	24434	138144	1692	610	13284	6805	1964	4684	223	11978	5579	62	0.233404	64	9	0	0	1	0	6012	39.8	14.2	5262	40.2	14.6	750	37.2	11.3	0.110914	0	0.0103214	4.12713	0.0583547	10.2881	0.342258	0	4.15888
firm_031	16	2012	2300000	29839	594878	773335	5587	122266	1535	606	12599	4308	1518	4589	213	10757	5285	63	0.254553	63.75	9	1	0	1	0.111111	6189	39.5	14.1	5382	39.8	14.4	807	37.5	11.5	0.115352	0	0.0023907	4.14314	0.0523186	10.3036	0.330916	1	4.15497
firm_031	16	2013	2500000	30396	640224	854582	-51076	125012	761	471	4837	2074	1290	2204	111	5533	2636	64	0.258981	62.75	9	1	0	1	0.111111	6265	39.1	13.5	5409	39.4	13.8	856	37.4	11.4	0.120208	0	-0.0206611	4.15888	0.0505693	10.3221	0.345692	1	4.13916
firm_031	16	2014	2800000	30745	722840	904787	36977	141320	627	416	4411	1915	566	1799	96	5034	1986	65	0.259221	61.25	9	1	0	0	0.111111	6181	39.1	13.4	5310	39.3	13.7	871	37.7	11.9	0.123511	0	0.0132605	4.17439	0.0506794	10.3335	0.32447	1	4.11496
firm_031	16	2015	2900000	31039	694435	892335	52192	147919	710	488	4585	2633	949	2068	94	5623	2291	66	0.24109	62	10	3	0	0	0.3	6129	39.5	13.8	5256	39.6	14	873	38.5	12.6	0.124679	0	0.0181197	4.18966	0.0513537	10.343	0.309796	1	4.12713
firm_031	16	2016	2700000	31094	642166	781944	112398	155771	780	534	5351	955	443	2266	94	6181	2523	67	0.241221	62.5	11	3	0	0	0.272727	5895	40	14.2	5021	40.1	14.4	874	39.1	13.4	0.129118	0	0.0422208	4.20469	0.0585132	10.3448	0.293727	1	4.13517
firm_031	16	2017	2900000	32536	626204	792791	117053	165336	775	558	5347	1060	568	2261	82	6131	2407	68	0.218795	63	11	3	0	0	0.272727	5867	40	14.1	4982	40	14.2	885	39.5	13.7	0.131072	0	0.0408983	4.21951	0.0577683	10.3901	0.277001	1	4.14314
firm_031	16	2018	3100000	31837	675745	787521	178158	165336	815	560	6018	603	267	2369	73	6883	2478	69	0.220207	63.1111	13	4	1	1	0.307692	6005	40.3	14.4	5107	40.4	14.5	898	40	14.4	0.130088	0.0769231	0.0580568	4.23411	0.0538785	10.3684	0.256631	1	4.1449
firm_031	16	2019	3200000	32542	735918	814598	152466	163468	832	479	6714	533	226	2435	46	6406	2454	70	0.232032	61.3333	13	4	1	1	0.307692	6096	40.7	14.9	5182	40.8	14.9	914	40.2	14.6	0.130385	0.0769231	0.048072	4.2485	0.0515409	10.3903	0.25684	1	4.11632
firm_031	16	2020	3700000	33586	778417	1100000	54399	174320	794	172	6380	473	336	2486	58	5844	2482	71	0.213246	62	13	4	1	1	0.307692	6214	40.9	15.3	5269	41.1	15.4	945	40.1	14.5	0.132002	0.0769231	0.0149025	4.26268	0.0477546	10.4219	0.301114	1	4.12713
firm_031	16	2021	4000000	34743	793500	1400000	68074	178651	785	92	6392	191	54	2564	24	5942	2463	72	0.19886	63.125	12	4	1	1	0.333333	6277	41	15.5	5299	41.2	15.7	978	40	14.5	0.134804	0.0833333	0.0170601	4.27667	0.0447718	10.4557	0.355226	1	4.14512
firm_031	16	2022	4300000	34703	823022	1400000	186437	174928	681	71	7405	22	1	2478	1	5039	2196	73	0.191038	64.125	12	4	1	1	0.333333	6488	41.2	15.4	5464	41.5	15.6	1024	39.9	14	0.136315	0.0833333	0.0432754	4.29046	0.040604	10.4546	0.332552	1	4.16083
firm_032	16	2004	172614	2296	44665	32992	8720	8680	102	65	518	552	185	284	30	675	358	55	0.258757	57.4444	18	0	0	1	0	1505	40	16.9	1379	40.2	16.9	126	38.5	16.9	0.077253	0	0.0505173	4.00733	0.0502856	7.73892	0.191132	1	4.05082
firm_032	16	2005	169395	2269	44222	24051	11260	8632	102	67	421	1006	592	333	33	852	435	56	0.261058	58.4444	18	0	0	1	0	1502	40.3	18.1								0	0.0664719	4.02535	0.0509578	7.7271	0.141982		4.06808
firm_032	16	2006	183202	2250	46106	23432	13704	9131	120	83	735	641	391	350	26	1036	456	57	0.251668	58.6471	17	0	0	1	0	1502	39.5	17.1	1378			124			0.076261	0	0.0748027	4.04305	0.0498412	7.71869	0.127903		4.07154
firm_032	16	2007	177336	2294	48510	20761	13992	9900	134	85	668	840	352	393	28	1062	475	58	0.273549	58.6667	18	0	0	1	0	1558	40.3	17.8	1428			130			0.077014	0	0.0789011	4.06044	0.0558262	7.73805	0.117071		4.07187
firm_032	16	2008	172660	2241	48900	20293	15503	12466	135	95	669	594	255	447	36	1232	544	59	0.283216	59	18	0	0	1	0	1614	39.7	17	1478	39.7	17	136	39.5	17.4	0.077714	0	0.0897892	4.07754	0.0721997	7.71468	0.117532	1	4.07754
firm_032	16	2009	172344	2288	51658	22459	10052	13737	169	118	905	847	227	522	33	1322	657	60	0.299738	58.1765	17	0	0	1	0	1657	39.2	16.4	1507	39.3	16.4	150	38.2	16	0.083011	0	0.0583252	4.09434	0.0797069	7.73543	0.130315	1	4.06348
firm_032	16	2010	181388	2303	46852	21119	12751	13072	146	114	612	886	634	502	33	1040	549	61	0.258297	58.6111	18	0	0	1	0	1710	39	16	1560	39.1	16	150	38	15.8	0.080645	0	0.0702968	4.11087	0.0720665	7.74197	0.11643	1	4.07092
firm_032	16	2011	183399	2319	46403	17153	12953	12636	226	173	837	960	332	759	43	1290	726	62	0.253017	58.3889	18	0	0	1	0	1750	39.3	15.6	1591	39.4	15.6	159	38.2	15	0.08329	0	0.0706274	4.12713	0.068899	7.74889	0.0935283	1	4.06713
firm_032	16	2012	190113	2283	44726	13752	10975	13648	203	147	770	655	257	700	41	1499	666	63	0.23526	59.2778	18	0	0	1	0	1726	39.6	15.8	1568	39.6	15.9	158	38.9	15.7	0.083864	0	0.0577288	4.14314	0.0717889	7.73325	0.0723359	1	4.08223
firm_032	16	2013	199243	2265	44006	12229	13879	13709	229	165	881	634	253	867	39	1609	762	64	0.220866	57.3333	18	0	0	1	0	1712	39.9	16.2	1550	40	16.2	162	39.3	15.9	0.086446	0	0.0696587	4.15888	0.0688054	7.72533	0.0613773	1	4.04888
firm_032	16	2014	207999	2281	44975	10524	16701	14232	248	192	759	851	210	886	41	1848	806	65	0.216227	62.1667	7	1	0	1	0.142857	1707	40.4	16.6	1543	40.4	16.6	164	40	16.4	0.087654	0	0.0802937	4.17439	0.0684234	7.73237	0.0505964	1	4.12982
firm_032	16	2015	223854	2325	47128	16556	18199	14964	241	181	662	508	124	856	30	1996	767	66	0.21053	63.1667	8	2	0	1	0.25	1721	40.7	16.9	1553	40.8	17	168	40	16.9	0.088936	0	0.0812985	4.18966	0.0668471	7.75148	0.0739589	1	4.14578
firm_032	16	2016	228169	2371	47461	13307	22556	15778	238	171	698	330	132	714	25	1579	723	67	0.208008	62.5714	9	2	0	1	0.222222	1739	40.6	16.8	1567	40.8	16.9	172	39.4	15.8	0.090005	0	0.0988565	4.20469	0.0691505	7.77107	0.0583208	1	4.13631
firm_032	16	2017	231748	2402	51969	10376	24192	16078	279	191	995	436	74	932	19	2243	875	68	0.224248	62	9	2	0	1	0.222222	1772	40.2	16.2	1599	40.3	16.3	173	39.2	15.6	0.088946	0	0.104389	4.21951	0.0693771	7.78406	0.0447728	1	4.12713
firm_032	16	2018	249043	2511	54473	9807	27302	17228	235	153	864	270	76	683	20	1663	665	69	0.218729	62	8	2	0	1	0.25	1819	40.1	15.9	1628	40.3	16.1	191	38.7	14.5	0.095025	0	0.109628	4.23411	0.0691768	7.82844	0.0393787	1	4.12713
firm_032	16	2019	246990	2583	52729	4717	29514	17751	232	133	761	127	35	740	14	1615	659	70	0.213486	63	9	3	0	1	0.333333	1861	40	15.8	1654	40.3	16	207	38.2	14	0.100097	0	0.119495	4.2485	0.0718693	7.85671	0.0190979	1	4.14314
firm_032	16	2020	249522	2640	51581	3978	30864	17161	240	47	738	77	22	750	13	1313	632	71	0.206719	62.3333	9	3	0	1	0.333333	1890	40	15.7	1673	40.3	16	217	38.3	13.8	0.10299	0	0.123692	4.26268	0.0687755	7.87853	0.0159425	1	4.1325
firm_032	16	2021	265509	2688	51837	5202	33495	16459	198	16	688	30	1	680	1	1180	539	72	0.195236	63	10	4	0	1	0.4	1924	40	15.7	1695	40.2	16	229	38.1	13.7	0.106363	0	0.126154	4.27667	0.0619904	7.89655	0.0195926	1	4.14314
firm_032	16	2022	279687	2737	53177	5706	39134	16023	155	9	515	7	0	770	0	721	378	73	0.19013	61.3333	10	4	0	1	0.4	1929	40.2	15.8	1688	40.4	16	241	38.4	13.9	0.11106	0	0.139921	4.29046	0.057289	7.91462	0.0204014	1	4.11632
firm_033	16	2004	549212	9196	235714	166132	7296	10340	426	219	2879	965	536	1063	113	2411	1145	55	0.429186	58.8125	16	0	0	1	0											0	0.0132845	4.00733	0.018827	9.12652	0.302492		4.07435
firm_033	16	2005	603208	9148	252690	167077	29533	10178	400	200	2964	894	596	980	111	2337	1044	56	0.41891	59.8667	15	0	0	1	0											0	0.0489599	4.02535	0.0168731	9.12129	0.276981		4.09212
firm_033	16	2006	637476	9373	253745	164307	27532	11080	307	183	2277	748	375	897	74	1833	839	57	0.398046	59.7333	15	0	0	1	0											0	0.0431891	4.04305	0.017381	9.14559	0.257746		4.08989
firm_033	16	2007	788518	10514	314706	203075	28488	12701	385	242	2537	684	372	1070	80	2592	1090	58	0.399111	60.5333	15	0	0	1	0	2436	43.2	21.9	2276	43.5	22.2	160	38.2	17.2	0.061633	0	0.0361285	4.06044	0.0161074	9.26046	0.25754	0	4.10319
firm_033	16	2008	816994	11088	341481	201080	25183	13596	436	274	2998	1028	367	1205	93	2798	1200	59	0.417972	60.375	16	0	0	1	0	2453	43.1	21.8	2286	43.5	22.1	167	38.6	17.3	0.06374	0	0.030824	4.07754	0.0166415	9.31362	0.246122	0	4.10058
firm_033	16	2009	762796	11166	322252	242427	-25262	14373	436	275	3051	882	453	1244	88	2604	1178	60	0.422462	60.6875	16	0	0	1	0	2543	43.4	21.1	2372	43.7	21.4	171	39	17.6	0.063007	0	-0.0331176	4.09434	0.0188425	9.32063	0.317814	0	4.10574
firm_033	16	2010	739658	11089	302749	206458	6890	13819	426	282	3139	786	381	1194	75	2722	1114	61	0.409309	58.7333	15	0	0	1	0	2761	43.4	20.7	2580	43.7	21	181	39	17.5	0.061523	0	0.0093151	4.11087	0.018683	9.31371	0.279126	0	4.07301
firm_033	16	2011	725917	11221	276963	199976	10014	13427	404	259	2895	750	283	1147	52	2274	1040	62	0.381535	58.5714	14	0	0	1	0	2794	43.2	20	2593	43.5	20.2	201	39.1	16.9	0.067112	0	0.013795	4.12713	0.0184966	9.32554	0.275481	0	4.07025
firm_033	16	2012	708720	11238	251239	173589	9379	12879	407	238	2691	425	203	1121	65	2440	1070	63	0.354497	58.75	12	0	0	1	0	2801	42.7	18.1	2591	43	19.3	210	39	16.9	0.069744	0	0.0132337	4.14314	0.0181722	9.32706	0.244933	1	4.07329
firm_033	16	2013	735102	11268	240545	149356	16867	12208	333	226	2358	350	191	1038	50	2012	844	64	0.327227	57.5385	13	0	0	1	0	2796	42.3	17.1	2590	42.5	17.2	206	39.4	15.5	0.068621	0	0.0229451	4.15888	0.0166072	9.32972	0.203177	1	4.05245
firm_033	16	2014	721748	11421	232595	131314	29564	12513	387	292	2864	393	137	1102	48	2717	1054	65	0.322266	58.4167	13	1	0	1	0.076923	2830	42	16.7	2617	42.2	16.9	213	39.3	15.3	0.069997	0	0.0409617	4.17439	0.0173371	9.34321	0.181939	1	4.0676
firm_033	16	2015	764205	11594	233617	125250	62297	12877	360	281	2627	305	125	1142	42	2290	938	66	0.305699	58.7778	11	2	0	1	0.181818	3326	41	16	3059	41	16.1	267	39.4	14.7	0.074311	0	0.0815187	4.18966	0.0168502	9.35824	0.163896	1	4.07376
firm_033	16	2016	734770	12037	226836	101195	41912	13743	492	351	3592	398	232	1338	65	2875	1255	67	0.308717	59.6667	8	2	0	1	0.25	3338	40.6	15.5	3065	40.7	15.6	273	39.5	14.9	0.075602	0	0.057041	4.20469	0.0187038	9.39574	0.137723	1	4.08877
firm_033	16	2017	782623	12292	234849	86400	77645	14370	395	295	2821	179	58	1153	29	2452	999	68	0.300079	59.125	10	2	0	1	0.2	3337	40.3	14.8	3042	40.4	14.8	295	39.5	14.9	0.081222	0	0.0992112	4.21951	0.0183613	9.4167	0.110398	1	4.07965
firm_033	16	2018	852803	12595	243446	70184	91247	15502	463	329	3420	260	88	1451	43	2736	1193	69	0.285466	60.2857	9	2	0	1	0.222222	3404	39.9	14.7	3102	39.9	14.7	302	39.4	15	0.081489	0	0.106997	4.23411	0.0181777	9.44106	0.082298	1	4.0991
firm_033	16	2019	878194	12955	275708	56439	81049	16643	424	301	3347	154	41	1396	23	2450	1080	70	0.313949	61	7	2	0	1	0.285714	3501	39.5	14.6	3179	39.5	14.6	322	39.8	14.6	0.084227	0	0.0922905	4.2485	0.0189514	9.46924	0.0642671	1	4.11087
firm_033	16	2020	886591	13336	305402	56708	59960	18244	415	74	3263	74	8	1293	2	2155	1005	71	0.344468	61.2	9	3	1	1	0.333333	3576	39.1	14.6	3240	39.1	14.6	336	39.5	14.6	0.08589	0.111111	0.0676298	4.26268	0.0205777	9.49822	0.0639618	1	4.11415
firm_033	16	2021	982776	13631	315466	57476	67865	19483	459	21	3583	36	6	1617	6	2328	1079	72	0.320995	61.4	9	4	1	1	0.444444	3683	38.8	14.4	3320	38.8	14.4	363	39.5	14	0.089718	0.111111	0.0690544	4.27667	0.0198245	9.5201	0.0584833	1	4.11741
firm_033	16	2022	1100000	13858	326706	58064	113374	19896	323	5	2780	15	0	1372	0	1724	789	73	0.300373	61	9	4	1	1	0.444444	3758	38.4	14	3373	38.3	14	385	39.4	13.9	0.092928	0.111111	0.104236	4.29046	0.0182924	9.53662	0.053384	1	4.11087
firm_034	16	2004	308816	4568	144933	86790	6038	8751	193	114	736	543	288	509	57	926	489	55	0.469318	58.5385	13	0	0	1	0											0	0.0195521	4.00733	0.0283373	8.42683	0.281041		4.06968
firm_034	16	2005	308924	4584	140318	88860	11012	8865	206	139	723	384	193	557	52	995	527	56	0.454215	59.1429	14	0	0	1	0											0	0.0356463	4.02535	0.0286964	8.43033	0.287644		4.07996
firm_034	16	2006	361103	4630	142806	82508	13964	9396	170	110	757	218	106	463	45	924	426	57	0.395472	59.4286	14	0	0	1	0	2028	42.5	20.5	1857	43.1	21.1	171	36.5	14.1	0.077763	0	0.0386704	4.04305	0.0260203	8.44031	0.228489	0	4.08477
firm_034	16	2007	373745	4852	146523	71036	18460	10756	162	111	682	558	99	470	24	906	439	58	0.39204	58.6429	14	0	0	1	0	2067	41.9	19.6	1885	42.4	20.2	182	36.1	13.6	0.080925	0	0.049392	4.06044	0.028779	8.48715	0.190065	0	4.07147
firm_034	16	2008	383264	5057	164024	62061	18888	11161	149	95	666	244	122	424	27	854	378	59	0.427966	59.6429	14	0	0	1	0	2109	41.7	19	1930	42.2	19.5	179	36.6	13.4	0.078234	0	0.049282	4.07754	0.0291209	8.52853	0.161928	0	4.08838
firm_034	16	2009	403613	5295	188104	109724	-5597	11872	149	95	644	250	105	460	29	897	421	60	0.46605	60.2857	14	0	0	1	0	2161	41.5	18.4	1978	42	18.9	183	36.4	13.5	0.078072	0	-0.0138672	4.09434	0.0294143	8.57452	0.271854	0	4.0991
firm_034	16	2010	452893	5444	176825	124747	7458	11817	159	97	616	285	144	529	27	854	455	61	0.390434	60.4286	14	0	0	1	0	2172	41.3	17.9	1988	41.7	18.3	184	36.7	13.8	0.078098	0	0.0164675	4.11087	0.0260923	8.60227	0.275445	0	4.10146
firm_034	16	2011	474708	5493	178131	129884	9765	11469	172	137	721	343	119	681	29	935	456	62	0.375243	61.625	9	1	0	1	0.111111	2195	41.2	17.4	2004	41.7	17.8	191	36	13.2	0.08005	0	0.0205705	4.12713	0.0241601	8.61123	0.273608	0	4.12107
firm_034	16	2012	501181	5506	226313	142947	9351	11704	159	113	761	422	122	556	23	794	415	63	0.451559	61.2222	10	1	0	1	0.1	2175	40.9	17.1	1990	41.7	17.4	185	35.6	13.6	0.07839	0	0.0186579	4.14314	0.0233528	8.61359	0.28522	0	4.11451
firm_034	16	2013	518251	5651	274370	173584	-37916	10076	156	98	723	198	98	434	28	768	364	64	0.529415	61.5	8	2	0	1	0.25	2122	41.4	17	1928	41.8	17.4	194	37.2	13.8	0.083765	0	-0.0731615	4.15888	0.0194423	8.63959	0.334942	0	4.11904
firm_034	16	2014	576315	5756	323100	240565	10218	8709	134	92	667	213	74	422	20	655	318	65	0.560631	61.3333	8	2	0	1	0.25	2041	40.7	20	1851	41.1	20.6	190	36.7	14.7	0.085164	0	0.0177299	4.17439	0.0151115	8.658	0.417419	0	4.11632
firm_034	16	2015	554527	5852	253331	267783	-65349	10156	175	118	1074	199	118	503	38	897	444	66	0.456842	59.4	8	3	0	1	0.375	1970	41.8	20.3	1791	42.1	20.8	179	38.6	15.8	0.083295	0	-0.117846	4.18966	0.0183147	8.67454	0.482903	0	4.08429
firm_034	16	2016	401342	5759	119764	227935	-99520	8522	128	80	756	124	37	362	21	747	353	67	0.298409	60.4	9	3	0	1	0.333333	1888	42.2	20.8	1716	42.5	21.2	172	39.3	16.7	0.083495	0	-0.247968	4.20469	0.0212338	8.65852	0.567932	0	4.10099
firm_034	16	2017	424433	5406	119233	209303	53396	7508	117	64	641	131	31	349	12	601	302	68	0.280923	59.7778	12	3	0	1	0.25	1869	42.6	21.1	1700	42.8	21.4	169	40.1	17.5	0.082924	0	0.125805	4.21951	0.0176895	8.59526	0.493136	0	4.09063
firm_034	16	2018	361949	4889	110242	132325	25381	7903	163	109	774	117	16	443	10	808	390	69	0.304579	62.125	9	3	0	1	0.333333	1920	42.8	21.2	1750	42.9	21.5	170	40.9	18	0.08134	0	0.0701231	4.23411	0.0218346	8.49474	0.36559	0	4.12915
firm_034	16	2019	379630	5471	116104	122856	35029	8052	189	133	737	95	9	586	7	956	434	70	0.305835	60.2	8	3	0	1	0.375	1924	42.5	20.6	1750	42.6	20.9	174	41	17.6	0.082936	0	0.0922714	4.2485	0.0212101	8.60722	0.32362	0	4.09767
firm_034	16	2020	383447	5679	123192	107775	20992	9193	216	88	1025	40	9	606	5	846	425	71	0.321275	60.8333	9	3	0	1	0.333333	2063	42	19.1	1849	42	19.6	214	41.3	15.3	0.093983	0	0.0547455	4.26268	0.0239746	8.64453	0.281069	0	4.10814
firm_034	16	2021	386794	5476	124025	98224	25320	10853	190	20	834	13	3	560	3	775	411	72	0.320649	61.2	9	4	1	1	0.444444	2256	41.5	17.9	1982	41.8	18.7	274	39.8	12.4	0.1083	0.111111	0.0654612	4.27667	0.0280589	8.60813	0.253944	0	4.11415
firm_034	16	2022	433210	5665	139602	97954	28175	12641	139	23	707	2	0	532	0	525	296	73	0.32225	62.2	9	4	1	1	0.444444	2314	42.1	17.6	2023	42.2	18.3	291	40.9	12.8	0.111708	0.111111	0.0650377	4.29046	0.0291798	8.64206	0.226112	0	4.13035
firm_035	16	2004	315742	4831	174537	63152	10554	8478	329	196	1911	651	402	988	93	1678	855	55	0.552784	61.5625	16	0	0	1	0											0	0.033426	4.00733	0.026851	8.48281	0.200011		4.12005
firm_035	16	2005	328248	4747	170656	64573	13587	8442	325	219	1967	644	386	889	87	1930	870	56	0.5199	62.5625	16	0	0	1	0											0	0.0413925	4.02535	0.0257184	8.46527	0.19672		4.13617
firm_035	16	2006	349689	4739	176682	60145	15365	8808	311	213	1951	525	286	898	77	1846	877	57	0.505255	61.4444	9	0	0	1	0											0	0.043939	4.04305	0.0251881	8.46358	0.171996		4.11813
firm_035	16	2007	365301	4696	184456	49743	15734	8338	260	174	1493	648	324	880	69	1719	752	58	0.504942	62.5	8	0	0	1	0	2635	41.2	19.5	2454	41.7	20	181	34.4	12.8	0.064276	0	0.0430713	4.06044	0.022825	8.45447	0.13617	0	4.13517
firm_035	16	2008	375364	4653	185683	52173	6660	9651	215	152	1296	353	157	792	39	1354	638	59	0.494675	61.75	9	2	0	1	0.222222	2687	41	19.2	2509	41.5	19.7	178	33.9	12.2	0.062129	0	0.0177428	4.07754	0.025711	8.44527	0.138993	0	4.12309
firm_035	16	2009	377912	4783	202310	90734	1439	10285	236	176	1308	421	254	834	67	1340	645	60	0.535336	61.75	9	2	0	1	0.222222	2773	40.6	18.4								0	0.0038078	4.09434	0.0272153	8.47282	0.240093		4.12309
firm_035	16	2010	400407	4742	207005	89401	10474	9615	231	164	1251	441	268	789	63	1281	625	61	0.516986	60.875	9	2	0	1	0.222222											0	0.0261584	4.11087	0.0240131	8.46421	0.223275		4.10882
firm_035	16	2011	402046	4768	203395	80453	14355	9819	206	156	956	239	141	744	46	1234	578	62	0.5059	60.7143	9	2	0	1	0.222222											0	0.0357049	4.12713	0.0244226	8.46968	0.200109		4.10618
firm_035	16	2012	402552	4921	201637	69139	11330	10639	255	198	1235	329	187	1022	52	1569	677	63	0.500897	60.7143	9	2	0	1	0.222222	2800	39.9	18.1	2601	40.2	18.4	199	35.3	14.3	0.066355	0	0.0281454	4.14314	0.0264289	8.50127	0.171752	0	4.10618
firm_035	16	2013	415356	5206	206214	63894	11255	10605	166	135	938	228	117	605	27	962	404	64	0.496475	61.7143	9	2	0	1	0.222222	2832	39.6	17.8	2630	39.9	18	202	35.8	14.6	0.066579	0	0.0270972	4.15888	0.0255323	8.55757	0.15383	0	4.12252
firm_035	16	2014	431347	5249	211783	78185	13573	10828	166	126	756	206	104	676	36	883	405	65	0.490981	61.7143	9	2	0	1	0.222222	2873	39.8	18	2659	40.1	18.3	214	35.8	14.4	0.069323	0	0.0314665	4.17439	0.0251028	8.56579	0.181258	0	4.12252
firm_035	16	2015	445569	5309	211864	74669	19021	11127	192	154	774	240	137	730	32	1093	518	66	0.475491	62	8	3	0	1	0.375	2934	39.8	18	2718	40.1	18.3	216	35.5	14.1	0.068571	0	0.0426892	4.18966	0.0249726	8.57716	0.167581	0	4.12713
firm_035	16	2016	443864	5788	214329	80255	19247	11787	232	156	1220	144	87	899	32	1259	582	67	0.482871	62.4	8	3	0	1	0.375	2974	39.9	18	2741	40.3	18.3	233	35.7	13.5	0.072654	0	0.0433624	4.20469	0.0265554	8.66354	0.18081	0	4.13356
firm_035	16	2017	454944	5816	213456	83266	17816	13025	252	195	1449	207	106	905	31	1360	620	68	0.469192	62.6	8	3	0	1	0.375	2960	40.1	17.1	2716	40.5	18.1	244	35.8	13.3	0.076155	0	0.0391609	4.21951	0.0286299	8.66837	0.183025	0	4.13676
firm_035	16	2018	475086	5944	209761	74261	23224	13868	182	148	932	126	39	661	12	982	458	69	0.441522	63.6	8	3	0	1	0.375	3011	40.5	18.1	2750	41	18.6	261	35.5	13	0.079768	0	0.0488838	4.23411	0.0291905	8.69014	0.156311	0	4.15261
firm_035	16	2019	483827	6133	218677	79298	24933	14562	271	215	1542	103	41	943	23	1454	684	70	0.451974	63.4	12	7	1	1	0.583333	3250	40.7	17.1	2794	41.3	18.6	456	37.1	8	0.123044	0.0833333	0.0515329	4.2485	0.0300975	8.72144	0.163897	0	4.14946
firm_035	16	2020	501448	6316	231815	86626	22535	15031	310	123	1293	71	29	1005	9	1592	707	71	0.462291	64.4	12	7	1	1	0.583333	3349	40.7	17.1	2866	41.4	18.6	483	37	8.2	0.126044	0.0833333	0.0449399	4.26268	0.0299752	8.75084	0.172752	0	4.16511
firm_035	16	2021	526035	6351	247834	100935	22059	14736	443	74	1542	20	5	1409	4	2045	962	72	0.471136	62.75	5	5	1	1	1	4166	40.9	16.5	3420	41.6	18	746	37.9	9.5	0.151873	0.2	0.0419345	4.27667	0.0280133	8.75637	0.191879	0	4.13916
firm_035	16	2022	557646	6358	263171	98872	24965	14231	307	62	1081	0	0	1044	0	1172	654	73	0.471932	63.75	5	5	1	1	1	4081	40.8	16.8	3336	41.3	18.2	745	38.1	10.2	0.154372	0.2	0.0447685	4.29046	0.0255198	8.75747	0.177302	0	4.15497
firm_036	16	2004	1400000	17384	434888	137235	74805	26329	872	473	5516	2686	1520	2069	230	4326	2632	55	0.313723	60.8333	16	2	0	1	0.125	2571	39.6	18.5	2385	40.1	18.9	186	33	12.8	0.067465	0	0.0539635	4.00733	0.0189934	9.76331	0.0989997	0	4.10814
firm_036	16	2005	1500000	18151	448184	119697	93160	27924	826	505	5366	2944	1641	2062	231	4274	2519	56	0.303597	60.1429	16	2	0	1	0.125	2517	40.3	19.1	2340	40.7	19.7	177	34	13.7	0.065702	0	0.0631059	4.02535	0.0189155	9.80648	0.0810819	0	4.09672
firm_036	16	2006	1700000	18888	468783	110491	115045	32003	808	518	5502	3607	1648	2193	197	4240	2570	57	0.280493	60.5333	18	3	0	1	0.166667	2514	41	19.7	2348	41.4	20.1	166	34.9	14.5	0.06194	0	0.0688365	4.04305	0.0191488	9.84628	0.0661116	0	4.10319
firm_036	16	2007	1900000	19177	545408	66786	154010	41737	715	453	4575	3961	1137	1965	152	3776	2168	58	0.293231	61.125	20	4	0	1	0.2	2522	41.4	19.9	2358	41.8	20.4	164	36	15.5	0.061057	0	0.0828013	4.06044	0.0224393	9.86147	0.0359065	0	4.11292
firm_036	16	2008	1900000	20241	654643	58226	183580	47944	814	589	5500	2704	1000	2144	174	4257	2501	59	0.341219	60.9375	21	4	0	1	0.190476	2590	41.3	19.6	2426	41.7	19.9	164	36.6	15.3	0.05955	0	0.0956871	4.07754	0.0249898	9.91546	0.0303491	0	4.10985
firm_036	16	2009	1700000	19170	609678	68296	154731	37469	797	547	5542	2450	1019	2143	157	4196	2458	60	0.361839	61.8333	22	5	0	1	0.227273	2609	41.8	20.1	2441	42.1	20.4	168	37.1	15.7	0.060497	0	0.0918315	4.09434	0.0222375	9.8611	0.0405331	0	4.12444
firm_036	16	2010	1800000	16955	646133	64802	83852	33574	785	535	5174	1651	714	2056	149	3892	2297	61	0.365225	62.4706	22	5	0	1	0.227273	2647	41.8	20.1	2477	41.9	20.3	170	37.7	16.2	0.060348	0	0.0473971	4.11087	0.0189776	9.73832	0.0366291	0	4.1347
firm_036	16	2011	1800000	16302	620334	65302	100119	37321	860	636	5668	2515	1376	2252	150	4289	2549	62	0.347688	63.4706	22	5	0	1	0.227273	2656	42.3	20.5	2480	42.3	20.6	176	38.5	17	0.062147	0	0.0561153	4.12713	0.0209179	9.69904	0.0366009	0	4.15058
firm_036	16	2012	1800000	16167	598558	67827	100643	35725	783	597	5480	1384	699	2222	157	3948	2316	63	0.330724	64.4706	22	5	0	1	0.227273	2695	42.4	20.6	2511	42.7	20.8	184	38.7	17.2	0.063911	0	0.0556088	4.14314	0.0197393	9.69073	0.0374768	0	4.16621
firm_036	16	2013	1900000	17712	649650	98091	105714	37671	749	596	5109	1094	421	2091	115	3864	2177	64	0.3382	65.25	21	5	0	1	0.238095	2692	42.3	20.5	2504	42.5	20.6	188	39.2	17.8	0.065278	0	0.0550335	4.15888	0.0196111	9.782	0.051065	0	4.17823
firm_036	16	2014	2200000	17892	720799	122615	113617	43546	747	610	5414	1091	494	2146	127	4078	2114	65	0.327798	66.3333	23	5	0	1	0.217391	2737	42.5	20.6	2539	42.6	20.7	198	39.4	17.8	0.067462	0	0.0516696	4.17439	0.0198034	9.79211	0.0557617	0	4.19469
firm_036	16	2015	2500000	18276	784409	140748	128606	47165	779	647	5667	1101	694	2261	120	4362	2320	66	0.319866	67.6111	23	5	0	1	0.217391	2757	42.5	20.5	2558	42.7	20.7	199	39.9	18.3	0.067321	0	0.0524429	4.18966	0.0192329	9.81334	0.0573941	1	4.21377
firm_036	16	2016	2500000	18407	804972	147665	150377	53165	673	550	4855	668	399	2061	100	3462	1866	67	0.320695	67.1579	23	4	0	1	0.173913	2800	42.2	20.2	2591	42.4	20.4	209	39.4	17.8	0.069458	0	0.0599091	4.20469	0.0211806	9.82049	0.0588287	1	4.20705
firm_036	16	2017	2700000	19206	846570	148553	178309	49020	706	588	5364	678	232	2008	76	3995	1954	68	0.318782	67.7778	22	4	0	1	0.181818	2839	42.4	20.3	2619	42.5	20.5	220	39.9	18.1	0.071919	0	0.0671436	4.21951	0.0184589	9.86298	0.0559388	1	4.21623
firm_036	16	2018	2900000	20155	899728	112549	270058	51768	730	575	5387	746	469	1922	74	3992	1951	69	0.309363	68.7778	22	4	0	1	0.181818	2904	42.3	20.3	2671	42.4	20.4	233	40.5	18.8	0.074275	0	0.0928568	4.23411	0.0177999	9.91121	0.0386989	1	4.23088
firm_036	16	2019	3000000	21735	987960	114306	313986	56436	768	587	5909	366	158	2035	52	4393	2115	70	0.325124	69.9412	21	4	0	1	0.190476	3011	42.1	20.1	2758	42.3	20.3	253	40.4	18.6	0.077512	0	0.103329	4.2485	0.0185723	9.98668	0.0376165	1	4.24765
firm_036	16	2020	3200000	22783	1100000	129549	318290	48536	706	491	5261	130	45	1909	21	3826	1871	71	0.346671	70.875	21	5	0	1	0.238095	3140	42.1	20.2	2867	42.3	20.4	273	40.3	18.5	0.079988	0	0.098527	4.26268	0.0150244	10.0338	0.040102	1	4.26092
firm_036	16	2021	3400000	24069	1200000	130743	299177	51264	688	132	5287	22	6	1972	3	3287	1630	72	0.344656	77.8333	11	5	0	1	0.454545	3238	42.25	20.2	2963	42.3	20.4	275	40.2	18.5	0.078281	0	0.0884978	4.27667	0.0151641	10.0887	0.0386743	1	4.35457
firm_036	16	2022	4100000	24954	1300000	146444	525032	62455	506	50	3941	0	0	1779	0	2385	1282	73	0.318291	78.8333	12	6	0	1	0.5	3341	42.2	20.3	3056	42.3	20.5	285	40.2	18.4	0.078599	0	0.129528	4.29046	0.015408	10.1248	0.0361286	1	4.36734
firm_037	16a	2004	361095	6294	96684	35751	10017	29205	152	33	732	3061	2821	703	40	1922	674	55	0.267752	59.125	6	0	0	0	0	4372	39	16.5	3451	42	18	921	35	13	0.174003	0	0.0277406	4.00733	0.080879	8.74735	0.0990072	0	4.07965
firm_037	16a	2005	374492	5960	91635	34105	17931	28761	124	38	573	433	273	537	30	1222	492	56	0.244691	58.5	6	0	0	0	0	4209	39.6	17	3319	40.8	17.9	890	34.9	13.9	0.174544	0	0.0478809	4.02535	0.0768	8.69282	0.09107	0	4.06903
firm_037	16a	2006	384381	5800	88188	32742	16273	32875	101	45	258	267	160	380	24	1063	384	57	0.229429	59.5714	7	0	0	1	0	3717	39.7	17.1	2911	40.9	17.8	806	35.6	14.6	0.1782	0	0.0423356	4.04305	0.0855271	8.66561	0.0851811	1	4.08718
firm_037	16a	2007	378870	5756	91248	28287	12694	33342	100	35	490	156	99	449	17	1173	378	58	0.240843	60.3333	7	1	0	0	0.142857	3644	40.1	17.3	2848	41.2	17.9	796	36.2	15.1	0.179279	0	0.0335049	4.06044	0.0880038	8.658	0.0746615	1	4.09988
firm_037	16a	2008	394081	6073	95134	25643	23477	34109	72	28	392	109	75	359	19	709	285	59	0.241407	60.6	7	2	0	0	0.285714	3617	40.5	17.7	2810	41.6	18.2	807	36.9	15.6	0.182414	0	0.059574	4.07754	0.0865533	8.71161	0.0650704	1	4.10429
firm_037	16a	2009	699041	7436	160398	47680	11726	48389	49	22	175	113	54	251	9	699	198	60	0.229454	59	8	2	0	1	0.25	4206	39.2	15.6	3152	40.2	15.9	1054	36.1	14.6	0.20038	0	0.0167744	4.09434	0.069222	8.91409	0.0682077	1	4.07754
firm_037	16a	2010	695862	7484	159738	48549	22197	44210	56	27	292	146	84	218	19	685	233	61	0.229554	58.5	9	3	0	1	0.333333	4290	39.5	15.5	3213	40.5	15.8	1077	36.5	14.4	0.200671	0	0.0318986	4.11087	0.0635327	8.92052	0.0697681	1	4.06903
firm_037	16a	2011	658873	7229	122943	40484	25608	47961	43	32	133	161	109	185	11	438	158	62	0.186596	59.5	9	3	0	1	0.333333	4303	39.7	15.5	3194	40.7	15.7	1109	36.9	14.7	0.204915	0	0.0388664	4.12713	0.0727925	8.88586	0.0614443	1	4.08598
firm_037	16a	2012	679342	7243	126872	37668	24199	44808	28	15	108	63	40	101	4	281	97	63	0.186757	58.8	8	3	0	1	0.375	4258	40.1	15.9	3154	41	16.2	1104	37.6	15.2	0.205893	0	0.0356212	4.14314	0.0659579	8.88779	0.0554478	1	4.07414
firm_037	16a	2013	719257	7152	137919	38765	30078	43682	46	27	119	51	14	205	4	459	181	64	0.191752	59.1667	9	3	0	1	0.333333	4197	40.6	16.3	3094	41.4	16.5	1103	38.2	15.6	0.208113	0	0.0418182	4.15888	0.0607321	8.87515	0.0538959	1	4.08036
firm_037	16a	2014	719135	7424	151891	28584	15898	47667	23	9	95	26	21	62	2	197	62	65	0.211213	59	6	2	0	0	0.333333	4185	40.9	16.7	3062	41.8	16.9	1123	38.6	16	0.211567	0	0.0221071	4.17439	0.0662838	8.91247	0.0397478	1	4.07754
firm_037	16a	2015	720764	7435	147043	21082	29774	51518	50	17	186	42	33	152	7	330	135	66	0.20401	59.3333	8	2	0	1	0.25	4214	41.3	17.1	3049	42.2	17.4	1165	39	16.3	0.216583	0	0.0413089	4.18966	0.0714769	8.91395	0.0292495	1	4.08317
firm_037	16a	2016	697167	7465	151047	17006	18669	52899	41	22	262	35	29	202	8	387	147	67	0.216658	60.3333	8	2	0	1	0.25	4181	41.6	17.2	3003	42.5	17.6	1178	39.3	16.3	0.219817	0	0.0267784	4.20469	0.0758771	8.91798	0.024393	1	4.09988
firm_037	16a	2017	708295	7532	109578	13858	42899	49155	33	19	297	32	21	132	7	231	101	68	0.154707	60	9	2	0	1	0.222222	4088	42	17.6	2917	42	18	1171	39	16.8	0.222666	0	0.0605666	4.21951	0.0693991	8.92692	0.0195653	1	4.09434
firm_037	16a	2018	741982	7242	103153	11902	54414	45659	37	17	167	11	8	130	3	349	127	69	0.139024	60.2	7	2	0	0	0.285714	4025	42.5	18.1	2848	43.3	18.4	1177	40.5	17.4	0.226259	0	0.073336	4.23411	0.0615365	8.88765	0.0160408	1	4.09767
firm_037	16a	2019	784453	5267	74216	18673	67084	53511	23	4	54	5	3	81	2	227	86	70	0.094609	61.2	8	3	1	0	0.375	3918	42.8	18.4	2768	43.7	18.6	1150	40.7	17.5	0.226914	0.125	0.0855169	4.2485	0.0682144	8.56922	0.0238038	1	4.11415
firm_037	16a	2020	801290	5423	76012	22145	47027	52315	20	3	34	1	1	84	1	160	53	71	0.094862	61	8	4	1	0	0.5	3619	42.4	17.7	2519	43.4	18	1100	40.7	17.1	0.2331	0.125	0.0586891	4.26268	0.0652885	8.5984	0.0276367	1	4.11087
firm_037	16a	2021	921872	5752	78652	75581	52347	57679	17	6	121	0	0	67	0	150	59	72	0.085318	62	9	5	1	0	0.555556	3736	42.6	17.4	2570	43.2	17.7	1166	41.2	16.9	0.237862	0.111111	0.0567834	4.27667	0.0625673	8.6573	0.0819864	1	4.12713
firm_037	16a	2022	939881	5982	89099	67229	53573	62896	13	1	26	0	0	69	0	73	27	73	0.094798	63	9	5	1	0	0.555556	3857	42.7	17.1	2618	42.9	17.4	1239	40.9	16.5	0.243132	0.111111	0.0569998	4.29046	0.0669191	8.69651	0.0715293	1	4.14314
firm_038	16	2004	1200000	12348	548799	325342	12466	32894	916	387	5253	2169	1530	2941	301	4938	2455	39	0.461771	62.6154	13	0	0	1	0	5045	41.7	19.6	4672	42.1	20.1	373	35.6	13.4	0.068845	0	0.0104892	3.66356	0.0276777	9.42125	0.273749	0	4.13701
firm_038	16	2005	1200000	12228	520886	313389	26192	34881	652	333	3887	2262	1372	2265	207	3843	1830	40	0.432204	60.1818	11	0	0	1	0	5025	42.1	20.6	4661	42.6	21.1	364	36.3	14.6	0.067545	0	0.0217328	3.68888	0.0289424	9.41148	0.260034	0	4.09737
firm_038	16	2006	1300000	12473	532324	314692	44125	37146	659	341	3904	1792	1046	2302	174	4155	1883	41	0.400578	60.3077	15	2	1	1	0.133333	4414	42.8	21.2	4099	43.2	21.7	315	37.2	15.4	0.06661	0.0666667	0.0332044	3.71357	0.0279527	9.43132	0.236808	0	4.09946
firm_038	16	2007	1500000	12511	542340	336678	52297	36943	612	300	2868	1195	703	1945	138	3824	1937	42	0.361998	60.7	14	3	1	1	0.214286	4584	42.4	21.2	4238	42.9	21.6	346	37	15.6	0.070183	0.0714286	0.0349069	3.73767	0.0246585	9.43436	0.224724	0	4.10594
firm_038	16	2008	1500000	12814	564805	335461	24831	42130	522	290	2656	1053	641	1655	118	3396	1549	43	0.384418	61.7	13	3	1	1	0.230769	5026	43.3	21.5	4569	43.7	22	457	38.8	17.1	0.083349	0.0769231	0.0169005	3.7612	0.0286745	9.45829	0.228322	0	4.12228
firm_038	16	2009	1200000	12964	522641	412950	-95237	40628	441	265	2338	897	494	1412	118	2773	1282	44	0.439586	58.3333	15	3	1	1	0.2	5049	43.1	21.3	4539	43.5	21.8	510	39.1	16.4	0.091743	0.0666667	-0.0801025	3.78419	0.0341716	9.46993	0.347326	0	4.06617
firm_038	16	2010	1200000	12892	498183	432879	-28010	38131	377	276	2268	857	375	1339	85	2327	1030	45	0.402382	58.7273	14	3	1	1	0.214286	5460	42.8	20.3	4897	43.2	20.8	563	39.3	16	0.093475	0.0714286	-0.0226236	3.80666	0.0307983	9.46436	0.349636	0	4.0729
firm_038	16	2011	1300000	12782	467735	422228	24854	36166	305	211	1799	648	342	1143	75	1798	866	46	0.361011	61.2222	11	2	1	1	0.181818	5204	43.5	19.9	4665	43.7	20.2	539	40.4	16	0.093853	0.0909091	0.019183	3.82864	0.0279139	9.45579	0.325887	0	4.11451
firm_038	16	2012	1300000	12868	430629	389025	-1007	33176	297	183	1909	696	306	1078	70	1837	787	47	0.342775	62.8571	9	2	1	1	0.222222	4986	43.1	19.8	4461	43.3	20.2	525	40.7	16.4	0.095264	0.111111	-0.0008016	3.85015	0.0264076	9.4625	0.309659	0	4.14086
firm_038	16	2013	1300000	12846	446637	415173	-8149	31997	332	237	1764	763	311	1194	73	1927	894	48	0.333811	62.5714	9	2	1	1	0.222222	4745	42.7	19.5	4233	42.9	19.9	512	41.2	16.9	0.097394	0.111111	-0.0060905	3.8712	0.0239141	9.46079	0.310295	1	4.13631
firm_038	16	2014	1400000	14271	425840	515459	-25138	33569	326	240	1963	703	259	1213	52	2054	919	49	0.297341	59.5714	9	2	1	1	0.222222	4690	41.8	20.2	4180	41.9	20.4	510	41	18.9	0.098077	0.111111	-0.0175525	3.89182	0.0234394	9.56598	0.359917	1	4.08718
firm_038	16	2015	1400000	14363	433629	491992	17261	32473	324	239	1818	547	166	1196	57	1793	857	50	0.307148	60.5714	9	2	1	1	0.222222	4603	43	19.7	4108	42.9	19.8	495	43	18.5	0.097097	0.111111	0.0122263	3.91202	0.0230013	9.57241	0.348488	1	4.10382
firm_038	16	2016	1300000	13447	413402	451452	29467	31493	358	249	2207	415	138	1260	44	2032	985	51	0.328371	60.6	8	3	1	1	0.375	4314	42.8	19.2	3841	42.7	19.3	473	43.3	19	0.098809	0.125	0.023406	3.93183	0.0250153	9.50651	0.358595	1	4.10429
firm_038	16	2017	1300000	13423	409429	418107	73857	30777	520	346	3460	413	158	1815	66	2771	1342	52	0.308881	60.4	8	3	1	1	0.375	4203	42.9	19.1	3728	41.7	19.1	475	43.3	19.5	0.101539	0.125	0.0557191	3.95124	0.0232187	9.50473	0.315428	1	4.10099
firm_038	16	2018	1400000	17277	432908	414302	79018	33377	622	381	4026	349	129	2162	44	3405	1641	53	0.299776	59.6	8	3	1	1	0.375	6541	42.5	19.5	5720	42.3	19.2	821	44.6	21.1	0.111519	0.125	0.0547177	3.97029	0.0231126	9.75713	0.286892	1	4.08766
firm_038	16	2019	1500000	17743	443063	410577	86523	35796	575	362	3511	228	79	1914	41	2982	1417	54	0.295164	60.6	8	3	2	1	0.375	6670	42.2	19.1	5827	41.9	18.8	843	44.5	21	0.112206	0.25	0.0576407	3.98898	0.0238469	9.78375	0.273522	1	4.10429
firm_038	16	2020	1500000	17979	485531	393548	46289	36081	503	204	2794	98	21	1576	12	2334	1228	55	0.328047	60.8	8	3	2	1	0.375	6773	42.1	19.1	5892	41.9	18.9	881	44	20.4	0.115103	0.25	0.0312749	4.00733	0.0243779	9.79696	0.265899	1	4.10759
firm_038	16	2021	1600000	18051	455749	409663	64219	33802	485	95	2960	23	3	1587	3	2199	1147	56	0.292498	61.8	8	3	1	1	0.375	6809	42.2	19.2	5916	42	19	893	44	20.4	0.115944	0.125	0.0412156	4.02535	0.021694	9.80096	0.262921	1	4.1239
firm_038	16	2022	1900000	18780	513950	421274	118551	38124	412	21	2465	5	0	1474	0	1698	909	57	0.265612	61.4	8	3	1	1	0.375	6899	42.2	19.1	5984	42	18.9	915	44	20.3	0.117098	0.125	0.0612678	4.04305	0.0197027	9.84055	0.217717	1	4.11741
firm_039	16	2004							2170	920	14575	5950	4036	5818	625	12718	6124
firm_039	16	2005							1927	915	12429	5139	3126	5188	540	11516	5673
firm_039	16	2006	2100000	32955	686680	510478	85569	89594	1941	1001	13397	5468	3320	5826	520	11885	5349	1	0.322899	60.875	7	0	0	0	0	4905	41.6	18.5	4413	42.1	19	492	36.9	15	0.091162	0	0.0402372	0	0.0421299	10.4029	0.240043	0	4.10882
firm_039	16	2007	2300000	33447	724438	549373	100338	91177	1920	1022	14074	5311	3002	5929	486	11725	5386	2	0.312415	60.75	8	0	0	0	0	4963	39.7	18.2	4439	40.3	18.7	524	36	15.8	0.095498	0	0.0432709	0.693147	0.0393202	10.4177	0.236918	1	4.10677
firm_039	16	2008	2800000	39305	852806	671057	164064	112064	1762	917	11705	3988	2397	5142	380	10714	4975	3	0.308336	61.2857	7	0	0	0	0	5073	39.3	17.5	4525	39.6	17.7	548	36.3	15.6	0.097492	0	0.059318	1.09861	0.0405172	10.5791	0.242623	1	4.11555
firm_039	16	2009	2700000	41480	834046	746283	-67178	127802	1731	1017	11441	4742	2931	5104	387	11241	4718	4	0.304299	61.2857	7	0	0	0	0	5945	38.6	15.7	5320	38.9	15.9	625	36.2	14.5	0.095129	0	-0.0245097	1.38629	0.0466282	10.633	0.272279	1	4.11555
firm_039	16	2010	3400000	53907	1200000	1100000	12833	136863	1752	1048	11305	3632	1938	5090	394	10518	4868	5	0.347851	62.8571	7	0	0	0	0	6143	38.6	15.5	5464	38.9	15.6	679	36.4	14.4	0.099531	0	0.0038249	1.60944	0.0407926	10.895	0.342103	1	4.14086
firm_039	16	2011	3300000	53882	1100000	1000000	83581	130825	1749	995	11501	2804	1512	5279	364	10261	4684	6	0.330408	64.5714	7	0	0	0	0	6031	38.9	15.8	5420	39.1	15.7	611	37.5	16	0.09199	0	0.0253736	1.79176	0.039716	10.8946	0.314036	1	4.16777
firm_039	16	2012	3200000	53979	1000000	958874	35486	138545	1998	1091	14315	2661	1466	5937	397	11366	5161	7	0.325377	62.75	8	0	0	0	0	5828	39.4	16.2	5229	39.5	16.1	599	38.4	16.9	0.093201	0	0.0111803	1.94591	0.0436504	10.8963	0.302106	1	4.13916
firm_039	16	2013	3300000	55131	1100000	850666	18596	134723	1937	1058	12761	2558	1568	5675	375	11291	4969	8	0.320928	62.25	9	1	0	0	0.111111	16801	41.9	17.8	14411	42.2	17.8	2390	40.2	17.3	0.124538	0	0.0056219	2.07944	0.0407294	10.9175	0.257173	1	4.13116
firm_039	16	2014	3500000	56031	1100000	905124	32248	134260	1628	1004	11368	1423	831	4487	271	9845	4203	9	0.321338	62	8	1	0	0	0.125	16580	42	18.3	14186	42.3	18.4	2394	40.4	17.9	0.126173	0	0.0092684	2.19722	0.0385876	10.9337	0.260141	1	4.12713
firm_039	16	2015	4300000	68263	1500000	1200000	60859	132217	1439	874	9837	1984	1220	4045	260	8440	3824	10	0.346549	61.5333	19	4	1	1	0.210526	22855	42.7	19.1	19556	43.2	19.1	3299	41.7	18.7	0.126137	0.0526316	0.0140778	2.30259	0.0305843	11.1311	0.270294	1	4.11958
firm_039	16	2016	4100000	68988	1400000	1200000	105600	126782	1359	897	9364	1018	459	3762	175	7403	3555	11	0.342411	62.7143	19	5	1	1	0.263158	22508	42.7	18.9	19194	42.9	19	3314	42.2	19.2	0.12834	0.0526316	0.0259998	2.3979	0.031215	11.1417	0.285801	1	4.13859
firm_039	16	2017	4500000	69291	1400000	1400000	216515	126290	1215	803	8077	723	324	3322	141	6737	3129	12	0.32075	62	14	5	1	1	0.357143	21736	43.2	19.2	18459	43.4	19.2	3277	42.3	18.8	0.131012	0.0714286	0.0485074	2.48491	0.0282936	11.1461	0.317113	1	4.12713
firm_039	16	2018	4700000	69230	1400000	1300000	276362	138833	1102	761	7487	739	416	3080	118	6152	2821	13	0.304963	60.9091	16	5	1	1	0.3125	21770	43.1	18.7	18440	43.1	18.7	3330	42.5	18.6	0.132669	0.0625	0.058793	2.56495	0.0295352	11.1452	0.284016	1	4.10938
firm_039	16	2019	5600000	72020	1700000	1500000	216729	143836	965	610	7028	471	179	2760	84	5478	2578	14	0.302082	61.3636	16	5	2	1	0.3125	15657	42.7	18.8	13300	42.7	18.7	2357	43.1	19.3	0.130843	0.125	0.0388925	2.63906	0.0258117	11.1847	0.275164	1	4.11682
firm_039	16	2020	5100000	69609	1700000	2000000	86560	133368	997	275	8148	228	91	2797	47	4735	2481	15	0.339471	61.9091	16	5	2	1	0.3125	16867	43.1	19	14465	43	19	2402	43.6	19	0.124656	0.125	0.0168662	2.70805	0.0259868	11.1507	0.398434	1	4.12567
firm_039	16	2021	5300000	69607	1800000	2200000	22722	126073	1064	103	9131	66	16	2924	11	5269	2629	16	0.34306	61.7	15	5	2	1	0.333333	17090	42.7	18.7	14624	42.6	18.6	2466	43.6	19	0.126099	0.133333	0.0042975	2.77259	0.0238448	11.1506	0.420556	1	4.12228
firm_039	16	2022	5600000	69784	1900000	2300000	209405	156584	958	54	8787	15	6	3023	6	4414	2252	17	0.340821	60.6923	18	5	3	1	0.277778	16797	42.4	18.4	14246	42.2	18.4	2551	43	18.3	0.131848	0.166667	0.037569	2.83321	0.0280925	11.1532	0.41448	1	4.10582
firm_040	16	2004	699498	11397	377106	258594	-13635	12048	426	255	2436	859	563	1388	107	2377	1087	55	0.539109	61.1111	9	0	0	1	0											0	-0.0194925	4.00733	0.0172238	9.34111	0.369685		4.11269
firm_040	16	2005	706686	11074	360787	260161	9223	11496	429	273	2419	855	526	1363	119	2430	1170	56	0.510534	60.5714	9	2	0	1	0.222222	3361	42.3	20.6	2885	43.4	21.9	476	36	12.2	0.124055	0	0.0130511	4.02535	0.0162675	9.31236	0.368142	0	4.10382
firm_040	16	2006	700437	10673	357519	240781	16006	12488	387	240	2334	648	453	1282	105	2071	972	57	0.510423	60.5	8	2	0	1	0.25	3356	42.3	20.4	2888	43.2	21.7	468	36.7	12.8	0.122385	0	0.0228514	4.04305	0.0178289	9.27547	0.343758	0	4.10264
firm_040	16	2007	714871	10833	359886	204842	22013	13020	431	271	2734	606	322	1366	94	2219	1081	58	0.503428	61.5	8	2	0	1	0.25	3432	42	19.6	2958	42.8	20.6	474	37.3	12.9	0.121352	0	0.030793	4.06044	0.0182131	9.29035	0.286544	0	4.11904
firm_040	16	2008	720898	11058	360031	183794	24031	13598	487	304	3151	541	373	1641	110	2483	1222	59	0.49942	61.5	7	2	0	1	0.285714	3544	41.8	18.1	3056	42.5	18.9	488	37.6	12.7	0.121032	0	0.0333348	4.07754	0.0188626	9.31091	0.254951	0	4.11904
firm_040	16	2009	677986	11264	332418	214238	11664	14124	432	286	2485	749	559	1308	92	2121	1012	60	0.490302	62	7	2	0	1	0.285714	3672	41.5	17	3176	42.1	17.7	496	37.5	12.5	0.119002	0	0.0172039	4.09434	0.0208323	9.32937	0.315992	0	4.12713
firm_040	16	2010	654793	11108	324732	206130	8217	13032	399	271	2272	414	224	1249	77	2142	955	61	0.495931	60.1667	7	2	0	1	0.285714	3536	41.2	16.5	3039	41.7	17.1	497	37.8	12.6	0.123233	0	0.012549	4.11087	0.0199025	9.31542	0.314802	0	4.09712
firm_040	16	2011	661512	11026	313945	200362	17267	13749	413	290	2207	515	363	1506	87	2279	1020	62	0.474587	60.4	7	2	0	0	0.285714	3727	41.4	15.9	3212	41.9	16.4	515	38.3	12.7	0.121405	0	0.0261023	4.12713	0.0207842	9.30801	0.302885	0	4.10099
firm_040	16	2012	664965	11081	313949	173167	22969	13782	387	272	2100	387	302	1263	87	1957	862	63	0.472129	61.25	7	3	0	0	0.428571	3773	40.9	15.7	3247	41.3	16.2	526	38.6	12.9	0.122354	0	0.0345417	4.14314	0.0207259	9.31299	0.260415	0	4.11496
firm_040	16	2013	685884	11090	323717	184195	8265	14017	377	267	2209	349	180	1299	65	2053	911	64	0.47197	60.75	7	3	0	0	0.428571	4072	40.7	15.2	3526	41	15.6	546	38.9	12.9	0.118233	0	0.0120501	4.15888	0.0204364	9.3138	0.268551	1	4.10677
firm_040	16	2014	700715	11225	332416	177402	12623	13909	317	216	1733	266	133	1126	51	1723	745	65	0.474395	58.5	7	3	0	0	0.428571	4262	40.9	14.9	3681	41.3	15.2	581	39	12.5	0.119967	0	0.0180145	4.17439	0.0198497	9.3259	0.253173	1	4.06903
firm_040	16	2015	711546	10702	347438	182436	14649	13858	338	225	1583	309	222	1105	68	1651	806	66	0.488286	61.5	8	4	0	0	0.5	3726	41.3	15.8	3489	41.4	15.8	237	39.9	15.9	0.059803	0	0.0205876	4.18966	0.0194759	9.27819	0.256394	1	4.11904
firm_040	16	2016	679783	10764	323800	156905	18757	13639	295	184	1796	155	107	991	39	1562	724	67	0.476328	62.5	8	4	0	0	0.5	3693	41.6	15.9	3446	41.7	15.9	247	40.1	15.5	0.06269	0	0.0275926	4.20469	0.0200638	9.28396	0.230816	1	4.13517
firm_040	16	2017	709379	10928	331443	153150	24550	13502	300	206	1794	124	80	1007	38	1488	708	68	0.46723	63.5	8	4	0	0	0.5	3612	41.5	15.4	3358	41.6	15.4	254	40.1	15.4	0.065701	0	0.0346077	4.21951	0.0190335	9.29908	0.215893	1	4.15104
firm_040	16	2018	743129	10799	334262	153170	33137	13206	243	174	1552	106	61	728	27	1244	582	69	0.449803	63	8	4	0	0	0.5	3555	41.4	15.5	3296	41.5	15.5	259	40.1	15.5	0.067908	0	0.0445912	4.23411	0.0177708	9.28721	0.206115	1	4.14314
firm_040	16	2019	740286	11010	331316	159671	34260	12100	191	143	1227	55	25	627	18	863	412	70	0.447551	59.5	6	2	0	0	0.333333	3298	41.5	15.8	3050	41.7	15.9	248	40.1	15.4	0.069938	0	0.0462794	4.2485	0.016345	9.30656	0.215688	1	4.08598
firm_040	16	2020	727269	10890	330042	173486	22706	12890	234	86	1740	25	14	797	10	1049	514	71	0.45381	60.5	6	2	0	0	0.333333	3329	41.7	15.8	3060	41.9	15.9	269	39.8	14.8	0.074764	0	0.0312209	4.26268	0.0177238	9.2956	0.238544	1	4.10264
firm_040	16	2021	769710	10897	331223	188635	22522	11378	251	19	1746	5	0	843	0	992	469	72	0.430322	61.5	6	2	0	0	0.333333	3318	41.7	16								0	0.0292604	4.27667	0.0147822	9.29624	0.245073		4.11904
firm_040	16	2022	837954	9849	332757	194745	25846	11786	160	10	1054	2	1	552	1	588	298	73	0.397107	62.75	6	2	0	0	0.333333	2058	42.4	16.4								0	0.0308442	4.29046	0.0140652	9.19513	0.232405		4.13916
firm_041	16	2004	1200000	19330	394984	128640	-292308	38506	1253	846	6816	3355	1767	3216	360	8868	2833	55	0.341189	57.3077	15	2	1	1	0.133333	5724	40.8	19.2	4949	41.6	20.1	775	36	13.7	0.119249	0.0666667	-0.252497	4.00733	0.0332617	9.86941	0.11112	0	4.04843
firm_041	16	2005	884305	19143	346563	91483	387145	39763	1232	850	7089	2816	1584	3170	309	7875	2826	56	0.391904	58.3077	15	2	1	1	0.133333	5600	41	19.8	4797	41.8	20.3	803	35.8	13.3	0.12541	0.0666667	0.437796	4.02535	0.0449653	9.85969	0.103452	0	4.06573
firm_041	16	2006	1200000	29908	282796	265790	71140	40262	1327	956	7744	2788	1443	3581	339	8063	3015	57	0.231693	56.8462	15	2	0	1	0.133333	5652	41.8	20	4805	42.6	20.5	847	36.6	13.5	0.130328	0	0.0582845	4.04305	0.0329864	10.3059	0.21776	0	4.04035
firm_041	16	2007	1200000	32175	289016	364399	70527	44388	1211	921	7164	2831	1363	3489	287	6995	2558	58	0.231621	57.8462	15	2	0	1	0.133333	5642	42	20.1	4756	42.9	21.2	886	37	14	0.135723	0	0.0565212	4.06044	0.0355731	10.3789	0.292034	0	4.05779
firm_041	16	2008	1200000	32900	281747	323920	66561	45070	1063	805	6066	2220	1266	2991	256	6024	2204	59	0.228579	56.4615	15	2	0	1	0.133333	5742	42.2	20	4807	43.1	21.1	935	36.8	13.7	0.140033	0	0.0540004	4.07754	0.036565	10.4012	0.262794	0	4.03356
firm_041	16	2009	1100000	33745	257474	294741	64462	46126	1059	807	6061	2179	1008	2990	233	6149	2163	60	0.229954	57.4615	15	2	0	1	0.133333	5854	41.2	20.1	4832	42.3	21.5	1022	35.9	13.4	0.148633	0	0.057572	4.09434	0.0411958	10.4266	0.263238	0	4.05112
firm_041	16	2010	1100000	34913	251844	210881	40506	44911	974	742	6037	1775	855	2956	216	5682	1998	61	0.236307	58	15	2	0	1	0.133333	5908	41.5	19.2	4812	42.8	20.9	1096	36.4	12.1	0.156482	0	0.038007	4.11087	0.0421402	10.4606	0.197871	0	4.06044
firm_041	16	2011	1000000	34743	244724	135039	46737	45516	959	733	6874	1639	815	2741	211	5757	1894	62	0.239269	59	15	2	0	1	0.133333	5924	42.2	19.8	4781	42.7	21.4	1143	36.6	13.2	0.161738	0	0.0456952	4.12713	0.0445014	10.4557	0.132029	0	4.07754
firm_041	16	2012	991272	34069	240578	166658	52434	48171	993	754	7660	1558	815	2709	216	6025	1982	63	0.242696	59.7143	10	3	0	0	0.3	6066	42.5	19.9	4844	43.2	21.5	1222	36.8	13.2	0.167673	0	0.0528957	4.14314	0.0485951	10.4361	0.168125	0	4.08957
firm_041	16	2013	1100000	33054	277284	152322	64764	49650	909	760	7506	1457	594	2685	169	5670	1882	64	0.244675	57	6	3	0	0	0.5	6052	42.4	19.8	4830	43.6	21.4	1222	37.7	13.3	0.167996	0	0.0571476	4.15888	0.043811	10.4059	0.134409	0	4.04305
firm_041	16	2014	1200000	32707	307615	145304	79590	51739	817	683	6364	1135	448	2352	144	5127	1682	65	0.256724	58	6	3	0	0	0.5	6172	42.3	19.4	4874	43.5	21	1298	38.1	13.1	0.173762	0	0.0664228	4.17439	0.0431794	10.3953	0.121265	0	4.06044
firm_041	16	2015	1300000	32282	327730	217243	98862	52699	741	631	5874	1042	468	1948	122	4928	1606	66	0.255666	58	7	3	0	1	0.428571	6664	42	19.1	5188	43	20.6	1476	38.3	13.8	0.181327	0	0.0771233	4.18966	0.0411111	10.3823	0.169474	0	4.06044
firm_041	16	2016	1300000	33195	370835	216397	127889	54567	849	700	6961	817	370	2404	134	4588	1684	67	0.277092	59	7	3	0	1	0.428571	6970	41.7	17.8	5414	42.6	19.1	1556	38.6	13.5	0.182501	0	0.0955601	4.20469	0.0407731	10.4101	0.161694	0	4.07754
firm_041	16	2017	1400000	33560	395800	186340	148607	56703	975	789	7671	968	307	2928	102	5286	2077	68	0.277292	60	7	3	0	1	0.428571	7195	41.2	18.3	5568	42	19.4	1627	38.5	14.5	0.184425	0	0.104112	4.21951	0.0397254	10.4211	0.130547	0	4.09434
firm_041	16	2018	1500000	33664	418935	194639	155331	57673	773	606	6468	538	180	2360	77	3994	1612	69	0.286748	59.75	8	4	1	1	0.5	7332	41	17.4	5631	41.7	18.4	1701	38.6	13.9	0.18831	0.125	0.106319	4.23411	0.0394754	10.4242	0.133224	0	4.09017
firm_041	16	2019	1700000	33606	436831	349971	150349	59143	829	546	6621	400	147	2466	68	4133	1647	70	0.264119	60.75	8	4	1	1	0.5	7655	40.8	17.9	5831	41.4	19	1824	38.7	14.6	0.192425	0.125	0.0909047	4.2485	0.0357593	10.4225	0.211601	0	4.10677
firm_041	16	2020	1700000	33409	430914	302018	128067	58509	824	218	7088	125	66	2650	35	3949	1663	71	0.258711	61.75	8	4	1	0	0.5	7905	40.6	17.7	5979	41.2	18.7	1926	38.8	14.6	0.195911	0.125	0.0768887	4.26268	0.0351275	10.4166	0.181325	0	4.12309
firm_041	16	2021	1700000	33507	428609	298233	111415	58993	868	89	7604	27	6	2852	3	3941	1738	72	0.25153	62.4	9	4	2	0	0.444444	8135	40.5	17.4	6077	41	18.3	2058	38.9	14.7	0.201903	0.222222	0.0653841	4.27667	0.0346202	10.4195	0.175019	0	4.13356
firm_041	16	2022	1700000	35411	439325	244342	87742	60601	537	51	5031	6	0	1933	0	2661	1086	73	0.254482	62.8	10	5	2	0	0.5	8508	41	17.4	6147	41.5	18.4	2361	39.6	14.9	0.217223	0.2	0.0508252	4.29046	0.0351035	10.4748	0.141537	1	4.13995
firm_042	16a	2004	2300000	14592	230538	141628	285264	126952	134	59	2682	451	281	518	45	2293	633	55	0.098704	59.7778	9	0	0	0	0	5937	42.9	21.3	4689	44.1	22.2	1248	38.2	17.8	0.173695	0	0.122134	4.00733	0.0543538	9.58823	0.0606373	0	4.09063
firm_042	16a	2005	2500000	14510	220133	133684	277438	141453	148	61	693	581	281	467	32	2363	619	56	0.086481	60.125	8	0	0	0	0	5922	42.3	21.6			23.2			18.6		0	0.108994	4.02535	0.0555712	9.58259	0.0525191	0	4.09643
firm_042	16a	2006	3000000	15069	215670	158444	313249	169645	150	67	676	917	488	523	39	2360	666	57	0.070891	61.1429	7	0	0	0	0	5834	41.8	19.6			22.5			18.6		0	0.102965	4.04305	0.0557622	9.6204	0.0520804	1	4.11321
firm_042	16a	2007	3100000	14993	238446	168978	335805	193301	118	49	600	636	350	423	26	1936	473	58	0.077606	61	7	0	0	0	0	5653	40.9	18.4								0	0.109294	4.06044	0.0629132	9.61534	0.0549969		4.11087
firm_042	16a	2008	2800000	15717	236134	98035	355454	275788	94	54	337	642	308	366	23	1610	386	59	0.082875	60.1429	7	0	0	1	0	5798	40.3	17.2								0	0.124752	4.07754	0.0967922	9.6625	0.0344069		4.09672
firm_042	16a	2009	2800000	19362	258493	234242	234385	453046	136	73	599	257	194	564	23	2109	537	60	0.093651	58	6	0	0	1	0	6124	39.4	16.1		40.2	16.4		36.9	15.2		0	0.0849163	4.09434	0.164136	9.87107	0.0848645	1	4.06044
firm_042	16a	2010	2800000	19654	318949	230051	297744	296392	136	67	472	198	144	443	25	1384	388	61	0.112971	59.6	5	0	0	1	0	6334	39	15.5	4703	39.9	15.8	1631	36.7	14.6	0.204771	0	0.10546	4.11087	0.104982	9.88604	0.0814838	1	4.08766
firm_042	16a	2011	2800000	18498	407480	213150	247868	288874	111	79	387	138	79	529	17	1455	433	62	0.146239	60	8	2	0	1	0.25	6471	38.8	15	4761	39.6	15.2	1710	36.7	14.3	0.209021	0	0.0889563	4.12713	0.103673	9.82542	0.0764965	1	4.09434
firm_042	16a	2012	3600000	30305	488702	753433	124162	281885	73	55	195	144	96	328	16	982	285	63	0.136622	58.7143	9	2	1	1	0.222222	6565	38.7	14.6	4787	39.4	14.8	1778	36.9	14.1	0.213113	0.111111	0.0347109	4.14314	0.0788042	10.3191	0.210631	1	4.07268
firm_042	16a	2013	4000000	30481	511101	1100000	131244	321323	90	68	255	123	70	422	16	1415	413	64	0.12921	59.5	8	2	0	1	0.25	6544	38.4	13.7	4738	38.9	13.5	1806	37	13.8	0.216287	0	0.0331793	4.15888	0.0812325	10.3249	0.282791	1	4.08598
firm_042	16a	2014	4600000	31225	542253	1200000	109558	341560	86	63	284	98	65	437	21	1255	371	65	0.118677	57.2857	10	3	0	1	0.3	6578	38.8	14.1	4769	39.4	14.3	1809	37.1	14	0.215691	0	0.0239778	4.17439	0.0747536	10.349	0.268268	1	4.04805
firm_042	16a	2015	4300000	31328	526162	1100000	-143034	382096	90	64	156	160	75	471	12	1118	344	66	0.122472	55.4	8	3	0	1	0.375	6780	39.4	14.3	4930	39.9	14.4	1850	38	14	0.214368	0	-0.0332932	4.18966	0.0889383	10.3523	0.249801	1	4.01458
firm_042	16a	2016	3800000	31168	551916	955668	83480	335772	67	47	268	73	26	364	8	804	289	67	0.144326	56.4	11	6	1	1	0.545455	6780	40	14.5	5034	40.4	14.7	1746	38.8	14.1	0.204785	0.0909091	0.0218301	4.20469	0.0878045	10.3471	0.249908	1	4.03247
firm_042	16a	2017	4400000	29900	530152	1000000	115513	312303	81	49	263	104	50	449	8	894	302	68	0.121712	53.25	8	4	1	1	0.5	6638	40.1	14.5	4896	40.8	14.9	1742	38.3	13.4	0.207876	0.125	0.0265195	4.21951	0.0716985	10.3056	0.23893	1	3.975
firm_042	16a	2018	4100000	27230	536801	1400000	186708	325441	75	52	79	85	27	522	6	843	318	69	0.130721	54	8	4	1	1	0.5	6267	40.9	14.2	4478	41.6	14.8	1789	39.2	12.8	0.222071	0.125	0.0454669	4.23411	0.0792509	10.2121	0.329126	1	3.98898
firm_042	16a	2019	14000000	49578	1300000	6200000	109014	368298	99	52	196	68	28	592	7	1047	366	70	0.094903	53	11	7	0	1	0.636364	6432	41.3	14.1	4545	41.9	14.8	1887	39.9	12.3	0.22683	0	0.0078584	4.2485	0.0265491	10.8113	0.446775	1	3.97029
firm_042	16a	2020	13000000	47495	1400000	5900000	44290	492381	96	9	223	30	13	534	3	837	354	71	0.108132	54	12	8	0	1	0.666667	6210	41.9	14.6	4364	42.5	15.3	1846	40.4	12.7	0.229146	0	0.0034545	4.26268	0.038404	10.7684	0.46156	1	3.98898
firm_042	16a	2021	13000000	47099	1500000	6000000	376171	455833	92	16	292	6	4	403	4	860	334	72	0.112599	55	12	8	0	1	0.666667	4966	42	14.5								0	0.0291328	4.27667	0.0353023	10.76	0.461726		4.00733
firm_042	16a	2022	13000000	47347	1600000	5300000	230166	526087	73	6	305	0	0	308	0	645	214	73	0.120109	56	11	7	0	1	0.636364	5149	42.4	14.2								0	0.0174659	4.29046	0.0399216	10.7653	0.405885		4.02535
firm_043	16a	2004	1400000	9062	265487	93195	101525	70080	102	34	480	315	261	505	31	1472	466	55	0.18931	60.5	9	3	1	0	0.333333											0.111111	0.0723942	4.00733	0.0499718	9.11185	0.0664544		4.10264
firm_043	16a	2005	1500000	7196	222600	72582	59532	58842	93	39	355	295	227	477	29	1428	380	56	0.15145	62.3333	9	3	1	0	0.333333	4007	39.1	15.4								0.111111	0.0405036	4.02535	0.0400341	8.88128	0.0493824		4.1325
firm_043	16a	2006	1600000	14965	206567	66980	103658	142076	79	34	379	304	263	476	20	1107	343	57	0.130365	63.25	9	5	1	0	0.555556	6380	39.3	14.7								0.111111	0.0654191	4.04305	0.0896649	9.61347	0.0422714		4.1471
firm_043	16a	2007	1500000	13889	194555	62873	131285	167945	52	25	101	204	155	313	12	1058	260	58	0.132287	64.25	9	5	1	0	0.555556	5996	39.8	14.4								0.111111	0.089267	4.06044	0.114194	9.53885	0.0427504		4.16278
firm_043	16a	2008	1400000	13666	179883	43759	177437	134463	67	36	257	163	99	323	13	1002	292	59	0.124992	62	7	4	1	0	0.571429	5419	39.5	15.1								0.142857	0.123293	4.07754	0.0934321	9.52267	0.0304061		4.12713
firm_043	16a	2009	1300000	14261	181447	34671	170986	159058	67	31	225	107	74	345	14	849	268	60	0.13456	63	7	4	1	0	0.571429	5473	40.1	15.4	4649	41	15.8	824	36.4	12.9	0.130856	0.142857	0.126802	4.09434	0.117957	9.56528	0.0257118	1	4.14314
firm_043	16a	2010	1400000	15161	184489	33085	122257	195570	52	18	234	92	66	364	9	1146	328	61	0.135238	64	7	4	1	0	0.571429	5576	40.5	15.5	1689	41.3	16	887	36.2	12.5	0.137243	0.142857	0.0896197	4.11087	0.143361	9.62648	0.0242527	0	4.15888
firm_043	16a	2011	1300000	16279	190160	74346	67650	217325	70	26	211	89	64	307	15	579	191	62	0.142432	59.6667	7	4	1	0	0.571429	5695	40.7	15.8	4719	41.7	16.5	976	36	12.5	0.146305	0.142857	0.0506707	4.12713	0.162779	9.69763	0.0556861	0	4.08877
firm_043	16a	2012	1400000	17085	199159	68336	78230	189840	45	26	314	85	70	292	11	643	195	63	0.142193	60.25	8	4	1	0	0.5	5772	41	16	4735	42	16.8	1037	36.3	11.6	0.152298	0.125	0.0558535	4.14314	0.135539	9.74596	0.0487895	0	4.0985
firm_043	16a	2013	1400000	17454	218478	69999	82851	159094	38	26	273	75	48	236	9	455	181	64	0.151137	60	7	4	1	0	0.571429	5741	41	16.2	4677	42.1	17.1	1064	35.9	12.5	0.156356	0.142857	0.0573141	4.15888	0.110057	9.76732	0.0484234	0	4.09434
firm_043	16a	2014	1700000	17649	191451	43944	90874	191460	40	20	194	54	37	147	7	412	146	65	0.115813	61	7	4	1	0	0.571429	5777	41.7	16.6	4590	42.9	17.5	1187	36.7	12.8	0.170448	0.142857	0.0549716	4.17439	0.115818	9.77843	0.0265827	0	4.11087
firm_043	16a	2015	1800000	17113	202869	54771	135856	206594	54	22	131	28	18	178	9	356	145	66	0.113109	62	7	4	1	0	0.571429	5356	41.8	16.6	4308	43	17.5	1048	36.9	12.8	0.163648	0.142857	0.0757458	4.18966	0.115185	9.74759	0.0305373	0	4.12713
firm_043	16a	2016	1800000	17217	200955	126769	193687	225665	32	25	68	19	11	146	2	240	108	67	0.111683	58.6667	7	4	1	0	0.571429	5324	42.3	17	4254	43.5	18	1070	37.3	13.2	0.167344	0.142857	0.107644	4.20469	0.125416	9.75365	0.0704531	0	4.07187
firm_043	16a	2017	1800000	17202	191115	149235	218701	208129	27	11	154	22	13	104	1	235	93	68	0.104956	57.5	6	4	1	0	0.666667	5186	42.6	17.3	4029	43.9	18.3	1157	37.6	13.4	0.182406	0.166667	0.120106	4.21951	0.1143	9.75278	0.0819567	0	4.05178
firm_043	16a	2018	1900000	16617	181295	168296	164679	220781	20	9	24	16	11	82	3	103	48	69	0.097565	58.25	10	6	2	0	0.6	5123	43.2	17.8	3910	44.5	18.8	1213	38.4	14.1	0.191446	0.2	0.0886226	4.23411	0.118814	9.71818	0.0905691	0	4.06474
firm_043	16a	2019	1900000	16243	173483	141587	222265	208682	43	14	133	12	9	107	6	287	112	70	0.09142	58.6	12	7	3	0	0.583333	5034	43.5	17.9	3914	44.8	19	1120	38.8	14.1	0.181995	0.25	0.117127	4.2485	0.109969	9.69542	0.0746118	0	4.07073
firm_043	16a	2020	2300000	15883	268600	230284	195411	224226	36	9	126	9	4	166	2	312	136	71	0.115868	58.75	11	7	2	0	0.636364	4560	42.9	17.3	3383	44.3	18.5	1177	38.5	13.8	0.205159	0.181818	0.0842957	4.26268	0.0967259	9.673	0.0993391	0	4.07329
firm_043	16a	2021	2300000	15455	264623	295141	120589	224489	26	8	172	12	2	149	1	275	93	72	0.116388	59.75	11	7	1	0	0.636364	4647	43	17.4	3435	44.3	18.8	1212	38.5	13.5	0.206861	0.0909091	0.0530381	4.27667	0.098736	9.64569	0.129811	0	4.09017
firm_043	16a	2022	2300000	14522	269044	184676	124086	246010	30	4	268	8	0	199	0	271	117	73	0.115351	59.6667	10	7	3	0	0.7	3943	42	16.3	2849	43.4	17.6	1094	38.3	12.9	0.217193	0.3	0.0532011	4.29046	0.105475	9.58342	0.0791787	0	4.08877
firm_044	16a	2004	193237	2445	34473	16258	7967	15929	91	22	576	110	48	252	18	871	338	55	0.178398	62	5	0	0	1	0											0	0.0412292	4.00733	0.0824325	7.8018	0.084135		4.12713
firm_044	16a	2005	201431	2427	32610	16021	6924	17443	89	36	714	230	199	261	22	920	333	56	0.161892	59.6	5	0	0	1	0											0	0.0343741	4.02535	0.0865954	7.79441	0.0795359		4.08766
firm_044	16a	2006	392965	5142	68335	24261	15377	29636	69	18	389	155	75	227	16	943	263	57	0.173896	61	11	0	0	1	0											0	0.0391307	4.04305	0.0754164	8.5452	0.0617383		4.11087
firm_044	16a	2007	382535	4913	65241	20484	22605	40869	48	18	311	70	54	172	10	566	172	58	0.170549	61.4	10	0	0	1	0											0	0.0590926	4.06044	0.106837	8.49964	0.053548		4.11741
firm_044	16a	2008	399790	4795	70279	13598	25591	47266	46	20	432	141	86	185	12	706	150	59	0.17579	61.5	8	0	0	1	0											0	0.0640111	4.07754	0.118227	8.47533	0.0340129		4.11904
firm_044	16a	2009	391294	4787	69104	13449	19987	52818	61	21	510	60	43	196	9	712	218	60	0.176604	61.75	8	0	0	1	0											0	0.0510792	4.09434	0.134983	8.47366	0.0343706		4.12309
firm_044	16a	2010	626743	7407	74083	18260	20958	51371	69	28	607	71	50	242	15	782	226	61	0.118203	62.25	8	0	0	1	0											0	0.0334395	4.11087	0.081965	8.91018	0.0291347		4.13116
firm_044	16a	2011	589868	7746	69793	108680	16796	68159	61	23	543	35	17	236	5	854	275	62	0.11832	61.5	8	0	0	1	0											0	0.0284742	4.12713	0.11555	8.95493	0.184245		4.11904
firm_044	16a	2012	559410	7601	66697	134217	8629	56890	43	12	601	57	50	160	7	522	147	63	0.119227	60.5714	7	0	0	1	0											0	0.0154252	4.14314	0.101696	8.93604	0.239926		4.10382
firm_044	16a	2013	607219	7218	69862	133139	10043	59844	24	9	218	21	6	108	3	415	110	64	0.115052	61.5714	8	1	0	1	0.125	4457	41.2	16.5	3468	41.8	16.7	989	39.1	15.9	0.181601	0	0.0165393	4.15888	0.0985542	8.88433	0.21926	1	4.1202
firm_044	16a	2014	659032	7015	72689	129284	20060	69804	27	11	305	50	16	119	4	335	115	65	0.110297	63	8	2	0	1	0.25	4331	41.4	16.6	3345	41.9	16.8	986	39.5	16.2	0.185443	0	0.0304386	4.17439	0.105919	8.85581	0.196173	1	4.14314
firm_044	16a	2015	711583	6868	65160	103718	15447	71304	31	14	377	80	23	125	4	426	138	66	0.09157	64	8	2	0	1	0.25	4126	41.7	16.9	3175	42.2	17	951	39.9	16.5	0.187315	0	0.0217079	4.18966	0.100205	8.83463	0.145757	1	4.15888
firm_044	16a	2016	707715	6697	61824	81520	24697	82033	32	18	319	40	15	174	4	396	132	67	0.087357	62.6667	8	2	0	1	0.25	4000	42.1	17.3	3064	42.5	17.5	936	40.6	17.1	0.189627	0	0.0348968	4.20469	0.115913	8.80941	0.115188	1	4.13783
firm_044	16a	2017	793950	6492	59253	104846	28991	80819	32	17	341	29	3	125	1	410	125	68	0.074631	61.6	8	3	0	1	0.375	3572	41.6	16.8	2671	41.9	16.7	901	40.7	17.1	0.201431	0	0.0365149	4.21951	0.101794	8.77833	0.132056	1	4.12066
firm_044	16a	2018	809684	6268	58204	146713	53448	86928	39	20	304	40	20	142	6	420	149	69	0.071885	62.6	8	3	1	0	0.375	3402	41.9	17.1	2563	42.2	17	839	40.9	17.1	0.197831	0.125	0.0660109	4.23411	0.10736	8.74321	0.181198	1	4.13676
firm_044	16a	2019	834717	6140	59485	138405	48627	102364	46	19	365	3	1	143	1	387	134	70	0.071264	63.4	8	3	1	1	0.375	3067	42.3	17.2	2369	42.8	17.5	698	40.7	16.3	0.185392	0.125	0.0582557	4.2485	0.122633	8.72258	0.165811	1	4.14946
firm_044	16a	2020	1300000	6457	65748	124275	35918	115112	79	15	425	17	12	193	5	475	176	71	0.052478	64.2	8	3	1	1	0.375	3023	42.8	17.6	2322	43.4	18	701	41	16.4	0.188238	0.125	0.0286684	4.26268	0.0918781	8.77292	0.0991916	1	4.162
firm_044	16a	2021	1300000	6822	64966	381802	36829	132682	46	8	285	1	0	217	0	565	146	72	0.049663	65.2	9	4	1	1	0.444444	3067	43.1	17.8	2337	43.8	18.2	730	41	16.3	0.192257	0.111111	0.028154	4.27667	0.101429	8.82791	0.291869	1	4.17746
firm_044	16a	2022	1300000	6987	64091	356065	40600	94903	41	9	429	0	0	216	0	411	125	73	0.048999	61.6	9	4	1	0	0.444444	3040	43.4	18	2292	44.2	18.6	748	41.1	16.1	0.197466	0.111111	0.0310396	4.29046	0.0725554	8.85181	0.27222	1	4.12066
firm_045	16a	2004	376160	5589	71993	49005	2203	29807	69	34	484	188	142	209	17	677	250	55	0.191389	56.4	5	0	0	1	0	4334	41	19.4	3090	43.1	20.9	1244	36.1	15.7	0.223019	0	0.0058566	4.00733	0.0792402	8.62856	0.130277	0	4.03247
firm_045	16a	2005	396998	5522	68191	27783	18941	29409	76	35	408	117	77	246	15	778	265	56	0.171767	57.4	5	0	0	1	0	4293	41.2	19	3040	43.1	20.1	1253	36.7	16.1	0.225929	0	0.0477106	4.02535	0.0740785	8.6165	0.0699827	0	4.05004
firm_045	16a	2006	427682	4997	64251	38371	22735	32256	72	39	293	261	106	275	15	1043	324	57	0.150231	56.6	5	0	0	1	0	4246	41.6	19.1	3001	43.3	20.2	1245	37.4	16.7	0.226735	0	0.0531587	4.04305	0.0754205	8.51659	0.0897185	1	4.03601
firm_045	16a	2007	429569	4958	67815	36281	18594	37455	48	27	192	94	42	171	7	610	219	58	0.157868	57.6	5	0	0	0	0	4300	41.7	19.2	3062	43.2	20	1238	37.9	17.1	0.223546	0	0.0432852	4.06044	0.087192	8.50876	0.0844591	1	4.05352
firm_045	16a	2008	413703	4982	70377	29024	25063	40290	61	32	329	164	83	261	16	754	270	59	0.170115	58.6	5	0	0	0	0	4233	41.3	18.4	3001	42.5	18.9	1232	38.2	17.2	0.225435	0	0.0605821	4.07754	0.0973887	8.51359	0.0701566	1	4.07073
firm_045	16a	2009	501852	6010	71811	114954	15661	52822	59	36	305	148	62	271	9	995	277	60	0.143092	58.25	6	2	0	0	0.333333	4262	40.8	17.7								0	0.0312064	4.09434	0.105254	8.70118	0.22906		4.06474
firm_045	16a	2010	540761	5887	62447	131955	38625	51808	52	19	242	171	49	218	7	616	202	61	0.11548	59.25	6	2	0	0	0.333333	4124	40.5	17.1	2936	41.5	17.3	1188	38.2	16.7	0.223645	0	0.0714271	4.11087	0.0958057	8.6805	0.244017	1	4.08177
firm_045	16a	2011	523242	5277	70220	115325	20026	50921	49	30	286	179	45	229	4	520	163	62	0.134202	59.3333	5	2	0	0	0.4	4162	40.5	16.9	2961	41.4	16.9	1201	38.2	16.5	0.223942	0	0.0382729	4.12713	0.0973183	8.57111	0.220405	1	4.08317
firm_045	16a	2012	522161	6132	74282	92899	27101	53599	61	21	202	100	46	241	8	560	184	63	0.142259	58.5	5	3	0	0	0.6	4181	40.3	16.4								0	0.0519016	4.14314	0.102648	8.72128	0.177913		4.06903
firm_045	16a	2013	574882	6082	78473	53041	66727	53021	38	19	268	55	14	213	3	373	120	64	0.136503	59.5	5	3	0	0	0.6	4238	40.4	16.3								0	0.116071	4.15888	0.0922294	8.71309	0.0922642		4.08598
firm_045	16a	2014	584803	6165	78976	33721	41831	53605	29	17	180	125	49	190	4	512	136	65	0.135047	60.5	5	3	0	0	0.6	4178	41	16.9	2993	41.7		1185	39.1		0.220958	0	0.0715301	4.17439	0.0916633	8.72664	0.0576622		4.10264
firm_045	16a	2015	602900	6059	77022	56222	44060	48870	42	20	118	51	13	205	2	497	148	66	0.127753	61	6	3	1	0	0.5	4139	41.3	17.1	2950	42	17	1189	39.7	17.4	0.223161	0.166667	0.0730801	4.18966	0.0810582	8.7093	0.0932526	1	4.11087
firm_045	16a	2016	639638	5896	78673	53778	66628	49787	38	14	141	41	6	138	1	522	134	67	0.122996	62	6	3	1	0	0.5	4055	41.4	17.2	2888	42.1	17.1	1167	39.8	17.5	0.223478	0.166667	0.104165	4.20469	0.0778362	8.68203	0.0840757	1	4.12713
firm_045	16a	2017	670271	5511	78788	53464	83610	59907	37	19	214	30	13	148	3	321	111	68	0.117546	63	6	3	1	0	0.5	3911	41.7	17.4	2783	42.2	17.1	1128	40.6	18.1	0.223854	0.166667	0.124741	4.21951	0.0893773	8.6145	0.0797648	1	4.14314
firm_045	16a	2018	722500	5120	75956	45092	108788	59945	35	13	183	20	4	132	0	220	75	69	0.105129	64	6	3	1	0	0.5	3677	41.4	17.3	2657	41.9	16.8	1020	40	17.4	0.21716	0.166667	0.150572	4.23411	0.0829689	8.54091	0.0624111	1	4.15888
firm_045	16a	2019	778741	5233	74653	17203	133306	52058	26	17	119	17	4	127	2	251	90	70	0.095864	65	6	3	1	0	0.5	3596	41.7	17.3	2586	42.2	17.1	1019	40.4	17.8	0.220802	0.166667	0.171181	4.2485	0.0668489	8.56274	0.0220908	1	4.17439
firm_045	16a	2020	871526	5222	71350	25795	122194	47949	35	10	246	4	1	150	1	298	97	71	0.081868	62.5	5	3	1	0	0.6	2667	41.3	15.9	2025	41.9	16.1	642	39.2	15	0.194016	0.2	0.140207	4.26268	0.0550173	8.56064	0.0295975	1	4.13517
firm_045	16a	2021	998992	5485	90883	34261	112061	54249	44	8	142	7	3	135	1	240	76	72	0.090975	63.5	5	3	1	0	0.6	2589	41.6	15.7	1932	42.2	16	657	39.7	15	0.202403	0.2	0.112174	4.27667	0.0543037	8.60977	0.0342956	1	4.15104
firm_045	16a	2022	1200000	5693	108893	32920	113439	72996	27	10	131	5	0	186	0	251	77	73	0.09464	64.5	5	3	1	0	0.6	2510	42	16	1862	42.6	16.3	648	40.2	15.2	0.205193	0.2	0.0985911	4.29046	0.0634416	8.64699	0.0286111	1	4.16667
firm_046	16a	2004	411449	5313	90051	25783	34117	48165	69	48	212	371	113	276	17	826	325	55	0.218863	57.3333	12	6	0	0	0.5											0	0.0829191	4.00733	0.117062	8.57791	0.0626639		4.04888
firm_046	16a	2005	456442	5280	79459	7975	53632	50058	60	31	272	434	121	278	16	607	251	56	0.174083	57.6667	13	7	0	0	0.538462	4481	38.8	14.9								0	0.1175	4.02535	0.10967	8.57168	0.0174721		4.05468
firm_046	16a	2006	462124	5905	85150	5252	38417	54609	54	32	270	538	224	191	8	556	213	57	0.184258	58.6667	13	7	0	0	0.538462	4558	39	14.8								0	0.0831314	4.04305	0.11817	8.68356	0.0113649		4.07187
firm_046	16a	2007	458942	6257	92495	3346	40060	54243	53	33	197	275	88	225	11	647	236	58	0.20154	58.4286	14	7	0	0	0.5	4371	38.1	14								0	0.0872877	4.06044	0.118191	8.74146	0.0072907		4.0678
firm_046	16a	2008	478517	6383	98345	2927	39264	53225	80	52	330	400	71	252	7	672	261	59	0.20552	59.4286	14	7	0	0	0.5	4611	38.2	13.3								0	0.0820535	4.07754	0.111229	8.76139	0.0061168		4.08477
firm_046	16a	2009	540549	6485	93663	5380	56634	55315	62	30	343	311	57	227	7	591	232	60	0.173274	58.8	10	7	0	0	0.7	4671	39.3	14.6								0	0.104771	4.09434	0.102331	8.77725	0.0099528		4.07414
firm_046	16a	2010	508016	6709	87954	4041	41433	54702	42	29	262	92	33	256	5	471	187	61	0.173132	59.8	10	7	0	0	0.7	4679	39.8	14.8								0	0.0815585	4.11087	0.107678	8.8112	0.0079545		4.09101
firm_046	16a	2011	533482	6779	82935	5587	35234	55856	47	36	372	369	39	247	3	502	201	62	0.15546	59.4	10	7	1	0	0.7	4764	40.1	14.7	3610	41.5	16.1	1154	35.4	10.4	0.194998	0.1	0.0660453	4.12713	0.104701	8.82159	0.0104727	0	4.08429
firm_046	16a	2012	587720	6836	82272	6012	48205	55107	68	62	665	468	139	405	3	795	349	63	0.139985	60.4	10	5	1	0	0.5	4887	40.7	15.3	3650	42.1	16.7	1237	35.9	10.9	0.201992	0.1	0.0820203	4.14314	0.093764	8.82996	0.0102294	0	4.10099
firm_046	16a	2013	697212	6872	140445	26341	51886	74280	38	32	264	206	34	169	3	605	209	64	0.201438	60.2	10	5	1	1	0.5	4910	40.7	15.1	3697	42	16.5	1213	35.9	10.8	0.198105	0.1	0.0744193	4.15888	0.106539	8.83521	0.0377805	0	4.09767
firm_046	16a	2014	739538	7023	140245	27432	52077	80800	42	24	140	96	12	161	5	466	155	65	0.189639	61.2	10	5	1	1	0.5	4936	41.7	16.3	3703	43.1	17.9	1233	37.3	11.1	0.19987	0.1	0.0704183	4.17439	0.109257	8.85695	0.0370934	0	4.11415
firm_046	16a	2015	787401	7169	153545	27071	62353	83799	48	35	323	120	36	218	3	590	216	66	0.195002	59.1429	10	2	1	1	0.2	4932	42.1	16.7	3680	43.6	18.1	1252	37.8	12.3	0.202458	0.1	0.0791884	4.18966	0.106425	8.87752	0.0343802	0	4.07996
firm_046	16a	2016	806285	7245	157081	36128	54372	85011	51	45	196	117	70	206	7	630	230	67	0.194821	59.1429	10	3	1	0	0.3	4990	41.8	16.7	3682	43.3	17.6	1308	37.6	11.8	0.207685	0.1	0.0674352	4.20469	0.105435	8.88807	0.044808	0	4.07996
firm_046	16a	2017	852473	7372	171569	36674	73541	92947	88	27	174	35	12	178	4	345	152	68	0.20126	59.6667	9	3	1	0	0.333333	4950	42.3	16.6	3640	43.8	18	1310	38.1	12.3	0.209265	0.111111	0.0862678	4.21951	0.109032	8.90544	0.0430207	0	4.08877
firm_046	16a	2018	919548	7432	222388	27802	93079	99202	62	28	181	68	11	202	4	365	179	69	0.241845	61.1667	9	3	0	0	0.333333	4979	42.7	16.8	3644	44.1	18.2	1335	38.5	12.7	0.211435	0	0.101223	4.23411	0.107881	8.91355	0.0302344	0	4.1136
firm_046	16a	2019	1100000	7394	255559	25662	157560	107942	145	25	184	20	1	201	0	387	186	70	0.24134	59.5	9	3	1	0	0.333333	5037	43	16.9	3662	44	18.5	1375	39	12.9	0.214442	0.111111	0.148794	4.2485	0.101936	8.90842	0.0242342	0	4.08598
firm_046	16a	2020	1200000	7555	289218	19425	214733	117850	71	14	233	18	6	263	3	565	235	71	0.23409	60.5	9	3	1	0	0.333333	4848	43	16.9	3460	44	19.3	1388	39	14.1	0.222579	0.111111	0.173803	4.26268	0.0953866	8.92996	0.0157224	0	4.10264
firm_046	16a	2021	1500000	7664	338841	23255	302995	137299	59	9	254	6	3	263	1	597	231	72	0.220213	60.3333	9	3	1	0	0.333333	4876	43.3	17	3444	44.8	18.5	1432	39.8	13.3	0.227013	0.111111	0.196917	4.27667	0.0892309	8.94429	0.0151135	0	4.09988
firm_046	16a	2022	1900000	7771	375340	21641	374429	149626	160	15	381	0	0	396	0	679	292	73	0.200743	60.1667	9	3	2	0	0.333333	5044	43.4	16.8	3520	44.9	18.4	1524	39.9	13.3	0.232034	0.222222	0.200255	4.29046	0.0800243	8.95815	0.0115742	0	4.09712
firm_047	16a	2004	615776	7700	116690	52741	50148	69018	69	44	397	151	134	256	36	670	255	55	0.189501	57.4783	29	6	0	0	0.206897											0	0.0814387	4.00733	0.112083	8.94898	0.0856497		4.05141
firm_047	16a	2005	662711	8295	122922	44563	55505	78325	35	19	282	101	96	99	17	276	104	56	0.185484	56.5417	33	9	0	0	0.272727											0	0.0837545	4.02535	0.118189	9.02341	0.0672435		4.03498
firm_047	16a	2006	747231	9081	128682	40565	63410	93249	24	16	115	56	37	96	6	216	88	57	0.172212	55.36	32	7	0	1	0.21875	3906	42.1	18.9								0	0.08486	4.04305	0.124793	9.11394	0.0542871		4.01386
firm_047	16a	2007	792114	9649	133842	37636	70614	108296	25	8	134	11	8	31	3	108	34	58	0.168968	54.4815	33	7	0	1	0.212121	4111	42.1	18.8	3186			925			0.183678	0	0.0891463	4.06044	0.136718	9.17461	0.0475134		3.99786
firm_047	16a	2008	1100000	10686	147083	126956	-17012	225427	10	8	38	5	5	40	3	67	35	59	0.130864	54.8966	36	7	0	1	0.194444	4224	42	18.5	3250			974			0.18738	0	-0.0151361	4.07754	0.200569	9.27669	0.112956		4.00545
firm_047	16a	2009	1100000	10977	155497	473514	47678	156106	6	6	49	13	11	44	3	68	22	60	0.135431	55.5333	37	7	1	1	0.189189	4371	41.7	18.2	3349			1022			0.189505	0.027027	0.0415255	4.09434	0.135962	9.30356	0.41241		4.01698
firm_047	16a	2010	1100000	11415	156642	459925	40338	179082	7	7	13	20	18	24	1	69	19	61	0.142155	54.619	28	7	1	1	0.25	4428	41.8	18.1								0.0357143	0.0366073	4.11087	0.16252	9.34268	0.417389		4.00038
firm_047	16a	2011	1000000	11560	149132	410804	67394	145030	14	11	54	15	7	42	2	157	56	62	0.142534	53.5238	29	7	1	1	0.241379	4415	42.3	18.5								0.0344828	0.0644123	4.12713	0.138613	9.35531	0.392629		3.98013
firm_047	16a	2012	1000000	70730	143578	373300	58511	125142	12	11	83	24	19	43	5	135	47	63	0.142912	53.2273	29	7	1	0	0.241379	4184	42.5	18.8		43.6	19.4		39.1	16.6		0.0344828	0.0582396	4.14314	0.124562	11.1666	0.371569	1	3.97457
firm_047	16a	2013	990249	10495	142248	300205	48275	120377	16	11	57	15	5	74	3	197	62	64	0.143649	54.0769	33	7	2	0	0.212121	4050	43.1	19.3	3121	44.2	19.9	929	39.7	17.2	0.186584	0.0606061	0.0487504	4.15888	0.121562	9.25865	0.303161	1	3.99041
firm_047	16a	2014	945500	10419	131437	240471	32955	136310	4	1	35	3	0	17	0	71	23	65	0.139013	54.32	32	7	2	0	0.21875	4003	43.7	19.8	3081	44.7	20.4	922	40.3	17.6	0.187208	0.0625	0.0348546	4.17439	0.144167	9.25139	0.254332	1	3.99489
firm_047	16a	2015	1100000	10183	132999	242691	43453	131907	24	12	109	17	10	72	6	176	66	66	0.126207	54.6786	34	6	2	0	0.176471	3514	43.4	19.2	2744	44.6	19.9	770	39	15	0.179739	0.0588235	0.0412339	4.18966	0.125171	9.22847	0.230297	0	4.00147
firm_047	16a	2016	973987	9877	104555	242448	55045	122307	14	9	114	18	18	42	6	83	43	67	0.107347	54.1613	38	7	2	0	0.184211	3504	42.8	19.1	2735	44	20.2	769	38.5	15.3	0.179967	0.0526316	0.0565151	4.20469	0.125574	9.19796	0.248923	0	3.99197
firm_047	16a	2017	1000000	10452	103574	204482	42246	112478	18	12	105	9	6	78	3	141	55	68	0.100483	54.0333	37	7	2	0	0.189189	3246	44.3	19.9	2499	45.5	20.8	747	40	16.7	0.187077	0.0540541	0.0409851	4.21951	0.109121	9.25455	0.198379	0	3.9896
firm_047	16a	2018	1000000	10456	103060	193263	54424	139579	11	6	82	2	2	40	2	46	26	69	0.098243	54.3125	39	7	3	0	0.179487	3172	44.7	20.2	2441	46	21.2	731	40.3	16.7	0.187292	0.0769231	0.0518803	4.23411	0.133055	9.25493	0.18423	0	3.99475
firm_047	16a	2019	1100000	10683	105172	123803	66484	144844	3	0	29	1	1	13	1	15	8	70	0.098152	53.7879	40	7	3	0	0.175	3140	45.3	21.2	2387	46.6	22.3	753	40.8	17.3	0.193424	0.075	0.0620464	4.2485	0.135176	9.27641	0.11554	0	3.98505
firm_047	16a	2020	1100000	10998	144638	107545	122467	140116	4	3	26	0	0	32	0	21	8	71	0.136176	55.5152	40	7	4	0	0.175	2953	44.4	19.9	2230	45.9	21.3	723	39.7	15.4	0.196681	0.1	0.115302	4.26268	0.131919	9.30547	0.101253	0	4.01666
firm_047	16a	2021	1100000	11237	160933	106050	42483	150299	22	1	0	0	0	5	0	4	2	72	0.147644	55.8485	41	8	4	0	0.195122	3005	43.9	18.9	2236	44.1	20.4	769	37.6	14.3	0.203763	0.097561	0.0389749	4.27667	0.137888	9.32697	0.0972928	0	4.02264
firm_047	16a	2022	1200000	11322	169926	154449	45717	171738	10	0	40	0	0	26	0	17	10	73	0.137113	55.44	32	7	4	0	0.21875	3034	41.5	17.4	2210	43.6	19.2	824	36.1	12.5	0.213582	0.125	0.0368889	4.29046	0.138575	9.3345	0.124624	0	4.0153
firm_048	28	2004	293866	9094	109415	27575	19792	14699	293	150	2896	428	217	698	63	1876	675	19	0.37233	57.5455	12	1	0	1	0.083333	3943	38.1	15.6	3518	38.5	16.1	425	34.5	11.6	0.097299	0	0.0673504	2.94444	0.0500194	9.11537	0.0938353	0	4.05258
firm_048	28	2005	312455	9624	107042	21897	27134	13700	344	166	2825	416	200	899	63	2121	718	20	0.342584	55.9	12	2	0	1	0.166667	3957	38.9	16.3	3520	39.3	16.9	437	35.1	11.8	0.099454	0	0.0868413	2.99573	0.0438463	9.17202	0.0700805	0	4.02356
firm_048	28	2006	354648	10825	109837	14412	32457	18000	340	176	2994	413	269	755	89	2110	840	21	0.309707	56.9	12	2	0	1	0.166667	4025	39.2	16.7	3574	39.7	17.2	452	35.1	12.4	0.10096	0	0.0915189	3.04452	0.0507546	9.28961	0.0406375	0	4.0413
firm_048	28	2007	367147	11572	115643	12007	37232	16800	274	143	2074	364	149	607	60	1619	637	22	0.314977	57.9	13	3	1	1	0.230769	4099	39.7	16.9	3618	40.3	17.6	481	35.6	11.8	0.105022	0.0769231	0.101409	3.09104	0.0457582	9.35634	0.0327035	0	4.05872
firm_048	28	2008	410918	12322	112744	7593	43382	15800	308	202	2222	411	182	687	62	1578	739	23	0.274371	58.2	13	3	0	1	0.230769	4227	39.6	17	3709	40.2	17.6	518	35	12	0.109168	0	0.105573	3.13549	0.0384505	9.41914	0.0184781	0	4.06388
firm_048	28	2009	379064	13439	111064	7196	36878	17200	427	264	2849	595	262	909	84	2227	877	24	0.292995	58.7273	14	3	0	1	0.214286	4384	39.7	17	3833	40.4	17.6	551	34.9	11.9	0.111651	0	0.097287	3.17805	0.0453749	9.50592	0.0189836	0	4.0729
firm_048	28	2010	425507	13740	114030	8636	40721	17500	474	227	3113	380	184	1115	72	2390	934	25	0.267986	58.4167	15	3	1	1	0.2	4564	40.4	16.3	3952	41.1	17.2	612	35.8	10.3	0.118238	0.0666667	0.0957	3.21888	0.0411274	9.52807	0.0202958	0	4.0676
firm_048	28	2011	420037	14761	113059	5734	32338	20400	438	168	2534	279	137	1058	69	2128	835	26	0.269164	58	14	3	1	1	0.214286	4841	39.6	16.9	4186	40.4	17.9	655	34.6	10.3	0.119178	0.0714286	0.0769885	3.2581	0.0485671	9.59974	0.0136512	0	4.06044
firm_048	28	2012	692520	18112	131754	181984	24167	24300	553	278	2712	304	163	1547	78	2605	1084	27	0.190253	59.1	13	3	2	1	0.230769	4931	39.8	17.1	4267	40.6	17.9	664	34.7	11.5	0.118677	0.153846	0.0348972	3.29584	0.0350892	9.80433	0.262785	0	4.07923
firm_048	28	2013	771032	18893	144824	217278	47014	27100	585	318	2869	222	133	1644	58	2661	1118	28	0.187831	59.125	11	3	2	1	0.272727	4778	40.3	16.9	4122	41	17.8	656	36	11.3	0.120721	0.181818	0.0609754	3.33221	0.0351477	9.84655	0.281801	0	4.07965
firm_048	28	2014	832814	19263	157755	175632	34096	30100	384	212	2357	253	95	900	46	2117	789	29	0.189424	59.0909	14	3	2	1	0.214286	4703	40.8	17.3	4063	41.5	18.2	640	36.5	11.6	0.119783	0.142857	0.0409407	3.3673	0.0361425	9.86594	0.21089	0	4.07908
firm_048	28	2015	992073	19934	178496	288602	38470	29400	431	234	2088	196	93	962	39	1461	806	30	0.179922	60.0909	14	3	2	1	0.214286	4739	40.3	17.1	4083	41	18	656	36.5	11.5	0.121594	0.142857	0.0387774	3.4012	0.0296349	9.90018	0.290908	0	4.09586
firm_048	28	2016	901685	20697	175794	221304	50630	33100	475	249	2895	160	76	1088	41	1619	952	31	0.194962	59.1111	12	3	2	1	0.25	4901	41.1	18	4207	41.9	18.9	694	36.2	12.1	0.124039	0.166667	0.0561504	3.43399	0.0367091	9.93774	0.245434	0	4.07942
firm_048	28	2017	1000000	22441	183122	283462	54114	33700	384	238	1997	141	66	944	29	1178	791	32	0.179284	59	8	2	0	1	0.25	4733	41.5	18.4	4061	42.3	19.3	672	36.8	12.7	0.124329	0	0.05298	3.46574	0.0329938	10.0186	0.277522	0	4.07754
firm_048	28	2018	1100000	23319	179196	349532	91201	41300	411	226	2075	68	20	911	14	1469	822	33	0.166079	59.4	8	3	1	1	0.375	4781	41.7	18.4	4079	42.5	19.4	702	37	12.7	0.128032	0.125	0.0845251	3.49651	0.0382769	10.057	0.323946	0	4.08429
firm_048	28	2019	1100000	25378	201986	279764	79287	47700	363	217	1521	68	11	937	7	1140	653	34	0.180218	60.4	8	3	1	1	0.375	4908	41.5	18.1	4150	42.3	19	758	37	12.7	0.13378	0.125	0.0707421	3.52636	0.0425593	10.1416	0.249613	0	4.10099
firm_048	28	2020	1200000	26438	264407	274626	85037	50600	431	136	2092	26	6	1042	4	1134	757	35	0.212999	61.4	8	3	1	1	0.375	5087	41.4	17.8	4240	42.2	18.8	847	37.1	12.5	0.142737	0.125	0.0685034	3.55535	0.0407619	10.1826	0.221231	0	4.11741
firm_048	28	2021	1400000	26482	299679	283163	77200	49100	457	18	2376	16	1	1142	1	1181	681	36	0.221789	62.4	8	3	1	1	0.375	5247	40.5	17.2	4332	41.4	18.3	915	36.6	12.1	0.148491	0.125	0.0571347	3.58352	0.0363383	10.1842	0.209565	0	4.13356
firm_048	28	2022	1500000	28294	333864	283658	88813	51800	320	7	1997	0	0	1036	0	762	486	37	0.226549	61.4	8	3	1	1	0.375	5377	40.9	16.9	4403	41.6	18	974	37.1	12.1	0.153362	0.125	0.0602656	3.61092	0.0351498	10.2504	0.192481	0	4.11741
firm_049	16a	2004							148	59	2105	306	201	496	35	1969	652	55																				4.00733
firm_049	16a	2005							133	49	1873	265	201	462	25	1621	545	56																				4.02535
firm_049	16a	2006	1600000	18434	289712	110154	87692	158716	146	66	1475	262	214	498	34	1552	531	57	0.181509	63	10	4	0	0	0.4	76										0	0.0549405	4.04305	0.0994383	9.82195	0.0690133		4.14314
firm_049	16a	2007	1600000	15358	248857	83176	78549	170662	122	54	1200	522	401	450	33	1333	443	58	0.152035	61.3333	10	4	0	0	0.4	75	43.4	19.8								0	0.0479883	4.06044	0.104263	9.63939	0.0508151		4.11632
firm_049	16a	2008	1500000	15349	221266	48862	97660	163472	99	47	779	178	95	412	19	995	350	59	0.148711	62.3333	10	4	0	0	0.4	5926	38.3	14	4836	38.8	14.5	1090	35.3	12.7	0.155359	0	0.0656367	4.07754	0.109868	9.6388	0.0328398	1	4.1325
firm_049	16a	2009	1500000	28895	250113	97447	-215499	184539	86	39	757	132	95	425	18	981	321	60	0.167345	62.3333	10	4	0	0	0.4	5960	39	14.8	4881	39.7	15.3	1079	36.1	13.4	0.153289	0	-0.144185	4.09434	0.123471	10.2714	0.0651994	1	4.1325
firm_049	16a	2010	1500000	29825	249546	331189	41852	196802	95	38	687	90	30	445	9	925	302	61	0.167536	60.3333	10	4	0	1	0.4	6020	39.9	15	4925	40.5	15.3	1095	36.9	14	0.1539	0	0.0280978	4.11087	0.132125	10.3031	0.222348	1	4.09988
firm_049	16a	2011	1500000	30488	237710	285585	70121	194330	95	50	699	75	35	392	14	837	301	62	0.160589	60.6667	10	4	0	1	0.4	6043	40.3	15.4	4818	41.1	15.9	1225	37.3	13.5	0.168547	0	0.0473714	4.12713	0.131283	10.3251	0.192932	1	4.10539
firm_049	16a	2012	1500000	31929	261242	290764	10383	185052	88	51	488	106	78	333	20	842	284	63	0.172042	61.6667	10	4	0	0	0.4	5908	41.1	17	4703	41.4	17.1	1205	38.4	15.4	0.169408	0	0.0068378	4.14314	0.121867	10.3713	0.191484	1	4.12174
firm_049	16a	2013	1600000	32229	303434	292214	66621	183047	90	56	655	198	85	417	16	790	327	64	0.184563	62.3333	10	4	0	0	0.4	5771	41.8	17.3	4600	42.3	17.6	1171	39.1	16	0.168683	0	0.040522	4.15888	0.111338	10.3806	0.177738	1	4.1325
firm_049	16a	2014	1900000	32791	316304	385321	53357	191212	123	40	397	119	43	318	7	755	272	65	0.170603	62.3333	10	4	0	0	0.4	5744	42.3	17.7	4593	42.9	18.1	1151	39.4	15.7	0.166933	0	0.0287788	4.17439	0.103133	10.3979	0.207828	1	4.1325
firm_049	16a	2015	2000000	16428	266491	377747	318923	190666	65	35	340	111	27	368	3	679	242	66	0.134436	62.5	10	4	0	0	0.4	5306	42.5	18.1	4315	43.1	18.5	991	39.6	16.4	0.157377	0	0.160886	4.18966	0.0961849	9.70674	0.190561	1	4.13517
firm_049	16a	2016	1900000	15249	250168	287306	80399	208656	80	40	242	49	21	239	7	590	238	67	0.131631	62	10	4	0	0	0.4	5206	43	18.5	4227	43.6	18.8	979	40.2	16.8	0.158286	0	0.0423036	4.20469	0.109789	9.63227	0.151172	1	4.12713
firm_049	16a	2017	1900000	14670	217772	416733	47479	214347	105	30	184	62	30	211	5	498	198	68	0.11372	63	10	4	0	0	0.4	5307	43.4	18.8	4301	44.1	19.3	1006	40.4	16.9	0.159354	0	0.0247935	4.21951	0.111932	9.59356	0.217617	1	4.14314
firm_049	16a	2018	1900000	14446	217946	411608	59811	236046	54	39	356	75	12	293	4	742	270	69	0.114844	63.6	9	4	0	0	0.444444	5357	43.7	19.1	4305	44.4	19.6	1052	40.6	17	0.164144	0	0.0315167	4.23411	0.124382	9.57817	0.216892	1	4.15261
firm_049	16a	2019	2100000	14887	229085	453802	93422	203711	82	30	237	47	16	245	5	702	260	70	0.109712	64	9	4	1	0	0.444444	5515	44	19.3	4389	44.9	20	1126	40.7	16.8	0.169553	0.111111	0.0447412	4.2485	0.0975604	9.60824	0.217333	1	4.15888
firm_049	16a	2020	2100000	15348	247053	448273	128967	197465	64	6	214	8	2	223	2	390	134	71	0.11733	62.2	9	4	1	0	0.444444	5600	44.2	19.2	4384	45.2	20	1216	40.7	16.5	0.178404	0.111111	0.061249	4.26268	0.09378	9.63874	0.212894	0	4.13035
firm_049	16a	2021	2100000	16033	265281	459553	75830	227353	60	1	228	13	0	172	0	455	157	72	0.127222	61.6	9	4	1	0	0.444444	5703	44.4	19.6	4417	45.5	20.5	1286	40.7	16.5	0.184003	0.111111	0.0363662	4.27667	0.109033	9.6824	0.22039	0	4.12066
firm_049	16a	2022	2200000	16458	304070	475262	66972	260228	96	2	389	1	0	214	0	459	170	73	0.136882	61.8	9	4	1	0	0.444444	5725	44.8	20	4402	46	21	1323	41	16.7	0.187713	0.111111	0.0301485	4.29046	0.117146	9.70857	0.213947	0	4.1239
firm_050	16a	2004							158	105	924	505	240	537	40	1265	466	55																				4.00733
firm_050	16a	2005							154	105	826	415	338	632	58	1327	429	56																				4.02535
firm_050	16a	2006							151	99	754	324	217	555	38	1215	405	57																				4.04305
firm_050	16a	2007							125	81	779	263	182	505	27	1083	373	58																				4.06044
firm_050	16a	2008							154	107	594	289	160	650	28	1190	473	59																				4.07754
firm_050	16a	2009	1300000		244326	201686	47083	135900	119	90	598	262	180	519	28	1156	392	60	0.188118	58.5455	12	1	2	0	0.083333											0.166667	0.0362515	4.09434	0.104636		0.155288		4.0698
firm_050	16a	2010	1500000	24589	260935	198109	67443	151848	137	96	803	202	119	602	26	1161	402	61	0.178922	59.5455	11	0	1	0	0	5904	40.9	16.3	4395	42.6	18.3	1509	35.8	10.3	0.203561	0.0909091	0.0462453	4.11087	0.104121	10.11	0.135842	0	4.08674
firm_050	16a	2011	1600000	25188	256832	150832	81001	164507	121	90	549	221	156	460	30	931	355	62	0.161566	61	10	0	1	0	0	5859	41.5	15.5	4495	42.9	17.1	1364	36.8	10.1	0.188841	0.1	0.0509556	4.12713	0.103487	10.1341	0.0948844	0	4.11087
firm_050	16a	2012	1700000	24595	255515	132642	92174	159229	144	96	646	227	155	513	28	1058	391	63	0.1533	62.75	8	0	0	0	0	5826	41.8	15.7	4464	43.1	17.3	1362	37.4	10.7	0.189482	0	0.0553011	4.14314	0.0955316	10.1103	0.0795804	0	4.13916
firm_050	16a	2013	1800000	25330	275967	107664	122429	192364	152	101	668	164	92	487	22	989	394	64	0.155107	64.2857	9	2	0	0	0.222222	5652	41.3	15.8	4430	42.5	17	1222	37.1	11.6	0.177771	0	0.068811	4.15888	0.108118	10.1397	0.0605124	0	4.16334
firm_050	16a	2014	2000000	28288	315185	80219	150989	249010	148	109	589	162	68	482	20	1001	375	65	0.155386	61	10	3	0	0	0.3	5733	42.2	16.3	4478	43.5	17.6	1255	37.6	11.8	0.179594	0	0.0744375	4.17439	0.122762	10.2502	0.0395479	0	4.11087
firm_050	16a	2015	2500000	31940	356422	377998	84086	201010	129	80	493	73	43	345	10	697	283	66	0.140961	60.3333	9	3	0	0	0.333333	5821	42.1	16.3	4539	43.4	17.5	1282	37.8	11.9	0.180487	0	0.0332552	4.18966	0.0794974	10.3716	0.149494	0	4.09988
firm_050	16a	2016	2500000	31787	358762	303235	93332	168818	179	88	490	128	58	409	16	949	378	67	0.144762	59.3333	9	3	0	0	0.333333	5719	42.4	16.5	4440	43.6	17.7	1279	38.3	12.7	0.182767	0	0.0376598	4.20469	0.0681187	10.3668	0.122357	0	4.08317
firm_050	16a	2017	2500000	32817	382462	271840	114387	175558	116	88	488	85	46	428	12	837	349	68	0.154203	58.875	11	3	2	0	0.272727	5627	42.9	17	4366	44	18.2	1261	38.8	12.9	0.183072	0.181818	0.046119	4.21951	0.0707822	10.3987	0.109602	0	4.07542
firm_050	16a	2018	2500000	32935	393572	316865	85395	216140	139	98	638	219	194	395	11	996	396	69	0.158914	59	12	3	2	0	0.25	5634	43.1	17.3	4355	44.3	18.5	1279	39.1	13.2	0.185014	0.166667	0.0344803	4.23411	0.0872717	10.4023	0.127942	0	4.07754
firm_050	16a	2019	2600000	32992	453380	344977	131187	215789	130	79	552	45	25	391	9	740	330	70	0.17564	60	13	4	3	0	0.307692	5689	43.2	17.3	4367	44.4	18.5	1322	39.2	13.3	0.188561	0.230769	0.0508219	4.2485	0.0835967	10.404	0.133644	0	4.09434
firm_050	16a	2020	2600000	33151	462131	328161	151733	216841	178	43	628	37	21	397	4	860	373	71	0.175862	61	13	4	3	0	0.307692	5713	43.3	17.3	4344	44.5	18.6	1369	39.4	13.4	0.193307	0.230769	0.0577413	4.26268	0.0825179	10.4088	0.12488	0	4.11087
firm_050	16a	2021	2800000	33226	487089	307815	129209	232299	127	27	642	4	0	458	0	718	299	72	0.172671	59.75	13	5	3	0	0.384615	5662	43.2	17.3	4299	44.4	18.5	1363	39.4	13.4	0.194021	0.230769	0.0458039	4.27667	0.0823488	10.4111	0.109119	0	4.09017
firm_050	16a	2022	3100000	33482	510674	300975	137419	275230	80	10	540	4	1	335	1	376	164	73	0.164589	60.75	13	5	3	0	0.384615	5699	43.2	17.2	4313	44.4	18.3	1386	39.7	13.7	0.195625	0.230769	0.0442899	4.29046	0.0887062	10.4188	0.0970037	0	4.10677
firm_051	16	2004	1000000	27754	369958	441746	6353	14981	582	239	4462	1421	1093	1538	203	2912	1582	54	0.363833	60.3333	12	0	0	1	0	4636	42.6	19.9	3898	44.3	21.5	738	33.4	11.7	0.137328	0	0.0062478	3.98898	0.014733	10.2311	0.434433	0	4.09988
firm_051	16	2005	998807	27775	352081	368938	10595	15916	524	254	4144	2363	2111	1406	143	2829	1455	55	0.352502	60.25	12	0	0	1	0	4434	42.8	19.8	3702	44.5	21.4	732	34.6	11.9	0.141696	0	0.0106077	4.00733	0.015935	10.2319	0.369379	0	4.0985
firm_051	16	2006	969469	25634	320374	304828	5288	14882	476	245	3668	2991	2630	1391	154	2505	1293	56	0.330463	59.6667	12	0	0	1	0	4279	42.9	19.9	3577	44.4	21.3	702	35.5	12.7	0.140936	0	0.0054545	4.02535	0.0153507	10.1517	0.314428	0	4.08877
firm_051	16	2007	991780	25413	321012	347373	22467	15508	292	173	2334	1343	1156	802	72	1787	865	57	0.323673	59.2308	13	0	0	1	0	4181	42.8	19.7	3500	44.1	21	681	36.2	13.3	0.140066	0	0.0226532	4.04305	0.0156365	10.143	0.350252	0	4.08144
firm_051	16	2008	978299	25164	315617	311501	31033	15583	327	194	2411	767	590	931	99	1812	990	58	0.322618	60.3333	8	2	1	0	0.25	4250	42.7	19.5	3571	43.8	20.5	679	37.1	14.1	0.137756	0.125	0.0317214	4.06044	0.0159287	10.1332	0.318411	0	4.09988
firm_051	16	2009	738460	22613	264450	310420	2648	14729	354	244	2630	828	450	1053	107	2159	1115	59	0.35811	60.3333	8	2	1	0	0.25	4186	42.2	18.8	3488	43.1	19.7	698	37.5	14.4	0.142916	0.125	0.0035858	4.07754	0.0199456	10.0263	0.420361	0	4.09988
firm_051	16	2010	749866	22583	252397	356056	2540	12351	427	288	3097	958	734	1274	138	2809	1353	60	0.336589	60.1667	8	2	1	0	0.25	3326	41.9	18.3	2757	42.6	19	569	38.2	14.6	0.146085	0.125	0.0033873	4.09434	0.0164709	10.025	0.474826	0	4.09712
firm_051	16	2011	703760	21572	220631	309002	15761	11023	394	262	3135	1082	873	1237	125	2810	1278	61	0.313503	60.4286	9	2	1	0	0.222222	3412	42	18.2	2807	42.8	18.6	605	38.5	16.1	0.15061	0.111111	0.0223954	4.11087	0.015663	9.97915	0.439073	1	4.10146
firm_051	16	2012	675067	20455	202825	285276	18158	9100	492	353	3149	917	699	1573	119	3506	1617	62	0.300452	58.3333	8	2	1	0	0.25	3408	41.8	18	2804	42.5	18.4	604	39	16.5	0.150548	0.125	0.0268981	4.12713	0.0134801	9.92598	0.422589	1	4.06617
firm_051	16	2013	692991	20273	214043	260566	19064	8798	554	394	3476	1066	963	1721	134	3908	1812	63	0.308868	60.1667	8	2	1	1	0.25	3426	41.7	17.9	2804	42.2	18.1	622	39.4	16.7	0.153656	0.125	0.0275097	4.14314	0.0126957	9.91705	0.376002	1	4.09712
firm_051	16	2014	803703	20411	241937	235488	25194	10945	586	447	3262	836	712	1861	130	4242	2031	64	0.301028	59.2	7	2	1	1	0.285714	3484	41.6	18	2842	42.2	18.2	642	39.4	17	0.155599	0.142857	0.0313474	4.15888	0.0136182	9.92383	0.293004	1	4.08092
firm_051	16	2015	778857	20264	233145	217720	37394	12163	474	350	2397	780	648	1522	104	3461	1587	65	0.299342	59.4	7	2	1	0	0.285714	35542	41.7	18.1	2876	42.2	18.2	666	39.8	17.4	0.018394	0.142857	0.0480114	4.17439	0.0156165	9.9166	0.279538	1	4.08429
firm_051	16	2016	764828	20481	226660	192472	37564	11206	451	347	2162	991	909	1497	83	3058	1600	66	0.296354	60.6667	9	3	1	0	0.333333	3581	41.8	18.1	2898	42.2	18.2	683	40.3	17.7	0.160178	0.111111	0.0491143	4.18966	0.0146517	9.92725	0.251654	1	4.10539
firm_051	16	2017	831756	20628	231677	221215	40924	12427	465	356	2085	759	674	1499	84	3252	1559	67	0.27854	61.1667	9	3	1	0	0.333333	3510	42.3	18.3	2811	42.6	18.3	699	40.9	18.1	0.166073	0.111111	0.0492019	4.20469	0.0149407	9.9344	0.265961	1	4.1136
firm_051	16	2018	805486	20620	228151	222226	33802	12923	502	396	2394	749	676	1570	80	3445	1600	68	0.283246	62.1667	9	3	1	0	0.333333	3503	42.7	18.7	2797	43	18.8	706	41.6	18.6	0.167736	0.111111	0.0419647	4.21951	0.0160437	9.93402	0.275891	1	4.12982
firm_051	16	2019	803083	20513	232176	249459	25346	12505	465	341	2356	462	431	1495	48	3004	1383	69	0.289106	62.8	8	3	1	0	0.375	3538	43.1	18.8	2807	43.3	18.9	731	42.2	18.7	0.171234	0.125	0.0315609	4.23411	0.0155712	9.92881	0.310627	1	4.13995
firm_051	16	2020	817950	20242	228078	269405	16417	12029	430	214	1941	154	128	1315	33	2376	1194	70	0.278841	60.8333	9	3	1	0	0.333333	3593	43.4	18.9	2832	43.6	18.9	761	42.5	18.7	0.174782	0.111111	0.0200709	4.2485	0.0147063	9.91551	0.329366	1	4.10814
firm_051	16	2021	1100000	22474	307684	384897	6462	13503	411	172	1817	56	52	1341	10	2129	1079	71	0.287158	61.8333	9	3	1	0	0.333333	3662	43.6	19	2887	43.8	19	775	42.9	19	0.174668	0.111111	0.0060309	4.26268	0.0126022	10.0201	0.35922	1	4.12444
firm_051	16	2022	1300000	22743	353536	450657	18649	15144	360	143	1395	7	4	1046	3	1728	890	72	0.28022	62.8333	9	3	1	0	0.333333	3681	43.9	19.1	2893	44.1	19.1	788	43.4	19.3	0.176326	0.111111	0.0147816	4.27667	0.0120035	10.032	0.3572	1	4.14049
firm_052	16	2004	3000000	73164	705149	417816	82317	173323	9919	2929	83377	21611	9564	21850	2426	69543	32794	55	0.233222	62	16	0	0	1	0	9363	43.9	21.8								0	0.0272257	4.00733	0.0573251	11.2005	0.138189		4.12713
firm_052	16	2005	3000000	75638	747212	284289	84500	168017	11716	3458	102175	23246	10379	24465	2729	82186	38850	56	0.250452	60.25	16	0	0	1	0	9408	43.6	21.3	7694	44	21.3	1714	41.9	21.6	0.154109	0	0.0283228	4.02535	0.0563162	11.2337	0.0952885	1	4.0985
firm_052	16	2006	3000000	75845	751385	221539	37016	182154	9358	3257	83782	19629	7509	19504	2145	68377	30665	57	0.248187	59.9231	13	0	0	1	0	9331	43.3	20.6	7672	43.5	20.3	1659	42.6	21.9	0.150955	0	0.0122266	4.04305	0.0601667	11.2364	0.0731758	1	4.09306
firm_052	16	2007	3300000	76358	773032	449202	34446	177004	7430	2812	66642	18618	6456	16546	1589	55297	23939	58	0.232904	61.75	9	1	0	1	0.111111	8098	41.8	20.1	6802	42.1	20.1	1296	40.1	19.9	0.13796	0	0.0103781	4.06044	0.0533289	11.2432	0.135338	1	4.12309
firm_052	16	2008	3300000	78321	776367	460408	104431	187589	7943	3208	69512	20099	6539	18365	1682	57253	25240	59	0.237684	63.6667	7	1	0	1	0.142857	8084	42.2	19	6780	42.5	18.8	1304	40.6	20.1	0.138901	0	0.0319714	4.07754	0.0574302	11.2686	0.140953	1	4.15366
firm_052	16	2009	2900000	76252	698006	490846	10524	191076	6072	2840	53407	10982	3776	14876	1122	44033	18437	60	0.240971	63.8571	8	1	0	1	0.125	8337	42.2	18.9	6971	42.5	18.6	1366	40.7	20	0.140781	0	0.0036332	4.09434	0.0659648	11.2418	0.169454	1	4.15665
firm_052	16	2010	2800000	74216	601661	290618	-36411	175120	5520	3026	52918	15198	4014	13164	1019	40974	16671	61	0.212794	63	12	1	0	1	0.083333	7541	41.1	17.5	6357	41.5	17.4	1184	39.3	18.2	0.135702	0	-0.0128778	4.11087	0.0619361	11.2147	0.102785	1	4.14314
firm_052	16	2011	2700000	78862	564065	271512	72823	165302	4493	2703	43465	10913	2502	12122	726	32214	13317	62	0.208231	63.0909	12	1	0	1	0.083333	8444	41.6	18	7155	41.9	17.8	1289	39.9	18.7	0.132436	0	0.0268835	4.12713	0.0610231	11.2754	0.100232	1	4.14458
firm_052	16	2012	2700000	81691	553916	190814	56985	173385	4112	2794	36831	9436	2407	11587	639	28878	12059	63	0.202184	63.1818	12	1	0	1	0.083333	7919	41.7	18.2	6686	41.9	17.6	1233	40.2	18.7	0.134725	0	0.0208	4.14314	0.0632869	11.3107	0.0696487	1	4.14602
firm_052	16	2013	3100000	80322	546132	488446	71169	168160	3592	2654	31902	6916	1905	10299	513	25420	10308	64	0.178498	62.0833	13	1	0	1	0.076923	17327	42.7	18.3	14604	43.3	18.5	2723	39.6	17.1	0.13581	0	0.0232609	4.15888	0.0549615	11.2938	0.159644	1	4.12848
firm_052	16	2014	3200000	78595	530237	432324	102124	165245	3179	2418	29435	5236	1246	9724	416	22995	9068	65	0.164314	63	12	2	0	1	0.166667	16116	43.1	18.3	13489	43.7	18.6	2627	38.4	16.4	0.140159	0	0.031647	4.17439	0.0512075	11.2721	0.133972	1	4.14314
firm_052	16	2015	3600000	79235	527377	466868	137146	160281	3444	2450	26007	4455	1322	9936	428	22217	9629	66	0.148283	64	12	2	0	1	0.166667	14940	43.5	18.2	12378	44.2	18.5	2562	40.1	16.9	0.146383	0	0.0385613	4.18966	0.0450662	11.2802	0.131269	1	4.15888
firm_052	16	2016	3400000	78150	534129	470695	141716	163027	3548	2594	25935	2935	1078	9998	389	21283	9710	67	0.158793	64.1	12	2	0	1	0.166667	14115	43.8	19.1	11744	44.5	19.5	2371	40.3	17.1	0.143819	0	0.0421313	4.20469	0.0484669	11.2664	0.139935	1	4.16044
firm_052	16	2017	3500000	78501	520614	584953	147190	160232	3176	2280	26472	2457	710	8588	307	18393	8744	68	0.14735	65.5	9	3	0	1	0.333333	13884	44.3	18.3	11481	44.9	18.7	2403	40.7	16.4	0.147541	0	0.0416592	4.21951	0.0453505	11.2709	0.165559	1	4.18205
firm_052	16	2018	3500000	77739	537545	530017	144244	167940	2993	2194	24760	2262	896	7569	217	16555	8029	69	0.153895	64.5	10	4	1	1	0.4	13525	44.5	19.5	11211	45.1	19.9	2314	41	17.5	0.146095	0.1	0.0412959	4.23411	0.0480798	11.2611	0.151739	1	4.16667
firm_052	16	2019	3400000	72332	526797	467566	157124	156132	2958	2209	22575	1327	464	7692	160	15753	7788	70	0.154274	65.4286	11	4	1	1	0.363636	12001	44.1	19	9946	44.9	19.5	2055	40.5	16.5	0.146201	0.0909091	0.0460141	4.2485	0.0457236	11.189	0.136928	1	4.18096
firm_052	16	2020	3300000	73906	600547	667928	138298	157880	2553	1359	17716	586	148	6411	59	13153	6753	71	0.180796	66.4286	11	4	1	1	0.363636	12433	44.1	18.8	10349	44.8	19.3	2084	40.6	16.8	0.143556	0.0909091	0.0416348	4.26268	0.04753	11.2105	0.201081	1	4.19613
firm_052	16	2021	3500000	73275	635251	610762	183457	152150	2618	531	18888	313	40	6680	13	12245	6233	72	0.178984	64	11	4	1	1	0.363636	11882	44.3	19.2	9859	45	20	2023	40.9	17.1	0.145487	0.0909091	0.0516896	4.27667	0.0428688	11.202	0.172084	1	4.15888
firm_052	16	2022	4000000	75474	736839	450765	216445	150527	1785	166	16416	11	5	5686	5	7385	3930	73	0.186292	62.5714	11	4	2	1	0.363636	9676	44	19.1	8084	44.6	19.5	1592	41	17.3	0.141285	0.181818	0.0547231	4.29046	0.0380572	11.2315	0.113965	1	4.13631
firm_053	28	2004	969589	34710	220204	148076	12548	48893	4363	1058	40410	7345	4987	9786	1186	32824	13952	55	0.227111	58.0435	27	4	0	1	0.148148	9414	40	18.8	7829	41	19.3	1585	36	16.1	0.144104	0	0.0129416	4.00733	0.0504265	10.4548	0.15272	0	4.06119
firm_053	28	2005	955542	33388	222617	154044	7524	65767	4543	1205	39247	7822	5625	10113	1213	34025	14062	56	0.232975	58.0769	30	4	0	1	0.133333	9123	41.9	20.1	7609	42.7	20.5	1514	37.7	17.9	0.142333	0	0.0078741	4.02535	0.0688269	10.416	0.161211	1	4.06177
firm_053	28	2006	944054	31685	216127	170924	-54305	67039	3657	1219	29061	5763	3247	8200	860	25961	11075	57	0.228935	57.3043	27	4	0	1	0.148148	8727	42.6	20.7	7279	43.4	21.1	1448	38.7	18.8	0.14231	0	-0.0575232	4.04305	0.0710118	10.3636	0.181053	1	4.04838
firm_053	28	2007	951052	30207	230094	205358	72542	71961	3611	1345	26011	5111	3457	8181	859	23757	10564	58	0.241936	58.0435	27	4	0	1	0.148148	7932	41.5	19.7	6652	42.2	20	1280	38.1	18.1	0.138949	0	0.0762755	4.06044	0.0756646	10.3158	0.215927	1	4.06119
firm_053	28	2008	970538	31717	245989	186656	68829	81272	4042	1576	28624	5129	3010	9331	931	26613	11546	59	0.253456	58.4	29	4	0	1	0.137931	7946	42.9	20.5	6676	43.5	20.7	1270	39.9	19.7	0.137804	0	0.0709184	4.07754	0.0837391	10.3646	0.192322	1	4.06732
firm_053	28	2009	918058	36875	227860	192884	15179	81778	3245	1386	23222	3568	2179	8044	729	22436	9232	60	0.248198	57.88	29	4	0	1	0.137931	8019	42.7	20.2	6746	43.2	20.3	1273	40.2	19.9	0.137	0	0.0165338	4.09434	0.0890772	10.5153	0.2101	1	4.05837
firm_053	28	2010	865797	36048	205057	177708	16931	68475	3428	1394	25152	3894	2006	8151	669	24037	9600	61	0.236842	58.3333	28	4	0	1	0.142857	7859	43.2	20.6	6610	43.6	20.6	1249	41.1	20.7	0.137132	0	0.0195554	4.11087	0.079089	10.4926	0.205254	1	4.06617
firm_053	28	2011	845453	35204	190701	173985	25896	72617	3202	1561	23930	3698	1761	7795	565	23199	8617	62	0.225561	58.625	28	4	0	1	0.142857	7777	42.9	20.3	6538	43.3	20.2	1239	40.9	20.5	0.137422	0	0.0306297	4.12713	0.0858912	10.4689	0.205789	1	4.07116
firm_053	28	2012	902052	38206	178999	238105	20424	72530	2416	1417	19281	3669	1142	5966	403	18347	6429	63	0.198435	58.92	29	4	0	1	0.137931	7622	44.3	20.7	6400	44.6	20.7	1222	42.5	21.1	0.138173	0	0.0226417	4.14314	0.0804056	10.5508	0.263959	1	4.07618
firm_053	28	2013	940553	41844	179903	191465	15124	71533	2165	1389	17854	1907	941	5420	358	16607	5701	64	0.191274	58.8519	31	4	0	1	0.129032	6524	44	20.1	5558	44.2	19.9	966	42.5	21.2	0.128972	0	0.0160799	4.15888	0.0760542	10.6417	0.203566	1	4.07502
firm_053	28	2014	966060	40401	173362	200785	21861	69599	2135	1282	17837	1452	745	5356	322	17013	5596	65	0.179453	58.1364	26	4	0	1	0.153846	6342	44	18.5	5410	44.1	18.3	932	42.9	19.4	0.128128	0	0.022629	4.17439	0.0720442	10.6066	0.207839	1	4.06279
firm_053	28	2015	994256	41605	181641	182863	40969	74295	2434	1572	21565	1086	643	5850	290	17264	6390	66	0.18269	57.6667	28	4	0	1	0.142857	6348	44.3	20.4	5403	44	19.9	945	44.3	20.4	0.129576	0	0.0412057	4.18966	0.0747242	10.636	0.183919	1	4.05468
firm_053	28	2016	976370	43332	187322	206137	32000	76292	2366	1501	22335	1225	685	5531	277	15824	6352	67	0.191856	57.96	29	4	0	1	0.137931	6198	44.3	19.1	5258	44.5	18.9	940	43.4	20.2	0.13169	0	0.0327745	4.20469	0.0781384	10.6767	0.211126	1	4.05975
firm_053	28	2017	1000000	43979	190580	221040	31485	73275	2002	1251	20009	663	428	4485	213	12184	5318	68	0.18955	57.8462	30	4	0	1	0.133333	5770	44.9	20.5	4879	45	20.2	891	43.9	22	0.133764	0	0.0313148	4.21951	0.0728789	10.6915	0.219845	1	4.05779
firm_053	28	2018	1200000	43299	192941	396911	32207	77021	1811	1028	19742	490	342	3943	172	10188	4808	69	0.160262	58.6429	33	5	1	1	0.151515	5282	44.7	19.1	4437	44.9	19	845	43.6	20	0.137914	0.030303	0.0267521	4.23411	0.0639759	10.6759	0.329686	1	4.07147
firm_053	28	2019	1200000	44360	207138	381628	41729	78395	1683	975	18578	220	156	3450	93	9251	4523	70	0.169926	58.6429	33	5	1	1	0.151515	5207	45.3	20	4364	45.5	19.9	843	44.1	20.6	0.139339	0.030303	0.0342325	4.2485	0.0643116	10.7001	0.31307	1	4.07147
firm_053	28	2020	1300000	43961	309457	439593	-3086	74040	1222	300	14172	82	58	2451	33	5622	2960	71	0.242375	59.2692	31	5	1	1	0.16129	5102	45.7	19.4	4234	45.9	19.2	868	44.6	20.2	0.145394	0.0322581	-0.002417	4.26268	0.0579902	10.6911	0.344301	1	4.08209
firm_053	28	2021	1300000	40979	292535	349382	-14650	65034	792	44	9364	4	2	1680	2	3268	1806	72	0.22507	61	17	5	1	1	0.294118	4910	46.4	20.3	4018	46.7	20.2	892	45.5	21	0.15374	0.0588235	-0.0112714	4.27667	0.0500357	10.6208	0.268807	1	4.11087
firm_053	28	2022	1300000	39121	287749	265628	-26206	62677	481	30	5893	0	0	1100	0	1908	1014	73	0.215039	60.75	13	5	1	1	0.384615	4545	46.2	20.6	3731	46.4	20.4	814	45.4	21.2	0.151894	0.0769231	-0.0195841	4.29046	0.0468395	10.5744	0.198508	1	4.10677
firm_054	16	2004	626730	24839	167645	64785	27541	17594	283	110	1663	959	657	876	111	2948	673	55	0.267492	59.5714	7	0	1	0	0	3672	41.7	18.9	2131	43.3	19.9	1541	39.4	17.7	0.295607	0.142857	0.043944	4.00733	0.0280727	10.1202	0.10337	1	4.08718
firm_054	16	2005	701094	24184	164028	118600	-8856	16762	320	177	1813	1010	636	961	111	3049	692	56	0.23396	59.2857	7	0	1	0	0	3180	40.2	17.2	1691	41.3	18.9	1435	37.9	17.2	0.310943	0.142857	-0.0126317	4.02535	0.0239083	10.0935	0.169164	1	4.08237
firm_054	16	2006	671841	25781	160195	116932	14435	16451	236	131	1444	711	397	811	67	1628	443	57	0.238442	58.7143	9	2	1	0	0.222222	3227	40.6	17.6	1781	41.6	19	1489	38.4	17.4	0.315734	0.111111	0.0214857	4.04305	0.0244864	10.1574	0.174047	1	4.07268
firm_054	16	2007	739832	27460	171635	108195	25293	16132	215	121	1230	509	315	810	62	1374	449	58	0.231992	59.7143	9	2	1	0	0.222222	3344	40.9	17.7	1802	41.9	19.2	1530	38.7	17.6	0.313911	0.111111	0.0341875	4.06044	0.021805	10.2205	0.146243	1	4.08957
firm_054	16	2008	675864	28793	144357	70136	35459	14565	272	132	1452	643	397	920	95	1803	554	59	0.213589	57.6667	10	2	1	1	0.2	3497	40.1	17.8	1883	42	18.8	1629	39	17.6	0.317792	0.1	0.0524647	4.07754	0.0215502	10.2679	0.103772	1	4.05468
firm_054	16	2009	606568	28810	138232	80519	19373	15242	261	123	1196	586	366	922	89	1702	531	60	0.227892	57.25	10	2	1	1	0.2	3500	41.1	17.7	1885	41.8	18.4	1667	39.3	17.5	0.322624	0.1	0.0319387	4.09434	0.0251283	10.2685	0.132745	1	4.04743
firm_054	16	2010	775445	28968	132784	148725	33671	14459	277	114	1277	571	343	1030	86	2058	627	61	0.171236	57	8	2	1	0	0.25	3573	41.2	17.6	1875	41.8	18.3	1747	39.7	17.5	0.328383	0.125	0.0434215	4.11087	0.0186461	10.2739	0.191793	1	4.04305
firm_054	16	2011	740184	31310	131221	259316	12790	14467	221	124	1162	364	221	871	55	1525	495	62	0.177282	57	8	3	2	0	0.375	3870	41.3	17.9	1923	42.3	18.4	1947	40.3	17.5	0.334709	0.25	0.0172795	4.12713	0.0195451	10.3517	0.35034	1	4.04305
firm_054	16	2012	720707	32595	129796	252273	14515	14673	166	99	875	255	176	695	56	1240	344	63	0.180095	56.4	8	3	1	0	0.375	3969	41.3	17.7	1932	42.1	18.1	2037	40.5	17.4	0.339161	0.125	0.0201399	4.14314	0.0203592	10.3919	0.350035	1	4.03247
firm_054	16	2013	715377	33356	127805	224418	-14685	13659	78	60	464	223	165	331	27	489	153	64	0.178654	57.3333	9	3	1	0	0.333333	3920	41.5	17.9	1905	42.3	18.3	2015	40.7	17.5	0.339511	0.111111	-0.0205276	4.15888	0.0190934	10.415	0.313706	1	4.04888
firm_054	16	2014	801346	33054	134879	192855	26149	13540	33	26	197	108	56	149	7	216	71	65	0.168316	56.6	8	3	1	1	0.375	3775	41.8	18.2	1779	42.5	18.5	1996	41.1	17.9	0.345867	0.125	0.0326313	4.17439	0.0168966	10.4059	0.240664	1	4.03601
firm_054	16	2015	823636	33000	136986	148885	33668	14226	44	37	199	114	49	220	13	337	87	66	0.166319	59.6667	6	3	2	1	0.5	3587	41.7	18	1698	42.4	18.4	1889	41	17.8	0.34496	0.333333	0.0408773	4.18966	0.0172722	10.4043	0.180765	1	4.08877
firm_054	16	2016	946007	36549	156194	285449	33925	18264	72	58	426	102	52	247	13	438	118	67	0.165109	61.3333	7	4	2	1	0.571429	2753	42.4	18.1	1381	42.9	18.3	1372	41.9	17.8	0.332606	0.285714	0.0358613	4.20469	0.0193064	10.5064	0.301741	1	4.11632
firm_054	16	2017	949425	37438	158681	212173	25355	24230	96	73	491	97	49	394	18	588	183	68	0.167134	61.3333	6	3	2	1	0.5	2809	41.5	17.2	1424	41.9	17.6	1385	41	16.7	0.330234	0.333333	0.0267056	4.21951	0.0255207	10.5304	0.223475	1	4.11632
firm_054	16	2018	1000000	38640	235185	201215	64905	29130	139	108	549	69	29	502	13	833	252	69	0.232945	62.3333	6	3	2	1	0.5	2930	41	16.7	1472	41.7	17	1458	40.3	16.4	0.33227	0.333333	0.0642867	4.23411	0.0288525	10.562	0.199298	1	4.1325
firm_054	16	2019	1200000	40000	314757	236665	77301	31697	233	165	945	53	17	900	8	1422	445	70	0.258253	59.25	7	3	3	1	0.428571	3656	39.6	12.7	1844	39.7	13.2	1812	39.4	12.3	0.331383	0.428571	0.0634241	4.2485	0.0260068	10.5966	0.19418	1	4.08177
firm_054	16	2020	1200000	39035	341044	344658	-9120	26992	179	29	769	37	12	621	11	860	262	71	0.283205	56	8	4	3	0	0.5	4066	39.1	11.8	1980	39.2	12.4	2086	38.9	11.2	0.339077	0.375	-0.0075733	4.26268	0.0224143	10.5722	0.286206	1	4.02535
firm_054	16	2021	1200000	35318	357405	227896	44912	25619	222	7	1350	16	3	777	3	1237	356	72	0.30305	57	8	4	3	0	0.5	4244	38.7	11.1	2034	38.7	11.7	2210	38.6	10.6	0.342423	0.375	0.0380817	4.27667	0.0217228	10.4721	0.193237	1	4.04305
firm_054	16	2022	1300000	33414	318339	292344	37583	26700	125	5	613	1	0	659	0	651	212	73	0.243442	57.6	10	5	3	0	0.5	4211	38.6	10.8	2015	38.6	11.3	2196	38.6	10.3	0.34275	0.3	0.0287406	4.29046	0.0204181	10.4167	0.223562	1	4.05352
firm_055	17	2004							424	209	2863	2803	1976	1124	153	3321	1178
firm_055	17	2005	3100000	0	1400000	1000000	-3532		455	224	2905	1710	1184	1217	134	4195	1376		0.457119																		-0.0011269				0.319686
firm_055	17	2006	3400000	0	1500000	1000000	85761		487	226	3110	1569	1190	1442	185	4653	1440		0.426856																		0.0250357				0.29881
firm_055	17	2007	3500000	7474	1500000	929036	87840	13907	483	244	3062	1620	1206	1550	136	4459	1407	1	0.416808	59	11	0	0	1	0											0	0.0248969	0	0.0039417	8.91919	0.263321		4.07754
firm_055	17	2008	3800000	7503	1500000	970703	48566	15492	502	261	2990	1914	1286	1823	138	5065	1438	2	0.389104	58.8462	14	0	0	1	0											0	0.0129193	0.693147	0.0041211	8.92306	0.258223		4.07493
firm_055	17	2009	3500000	7826	1400000	988935	-12898	16614	416	224	2515	1500	714	1383	106	3480	1201	3	0.410022	58.7143	14	0	0	1	0											0	-0.0036854	1.09861	0.0047472	8.96521	0.282572		4.07268
firm_055	17	2010	3600000	8330	1500000	1200000	-51642	16200	349	201	2406	2502	1918	1146	88	3360	1011	4	0.40395	58.8333	12	0	0	1	0											0	-0.0141528	1.38629	0.0044397	9.02762	0.326334		4.07471
firm_055	17	2011	3700000	8201	1500000	1200000	76639	14852	361	201	2482	820	604	1354	104	3382	973	5	0.394743	59.5	12	0	0	1	0											0	0.0206519	1.60944	0.0040022	9.01201	0.332797		4.08598
firm_055	17	2012	3900000	8243	1400000	1200000	87486	14987	434	236	3232	775	361	1473	76	3944	1144	6	0.370304	58.4444	9	0	0	0	0											0	0.0224866	1.79176	0.0038521	9.01712	0.303407		4.06808
firm_055	17	2013	4000000	8684	1500000	1100000	51180	14737	354	184	3409	477	234	1345	66	3262	962	7	0.368783	58.5455	11	0	0	1	0	4200	43.2	21.6	3855	43.7	22.1	345	37.8	16.2	0.075908	0	0.0129188	1.94591	0.0037199	9.06924	0.286115	0	4.0698
firm_055	17	2014	4300000	8749	1500000	1200000	96589	14126	327	212	2996	451	248	1116	58	2950	823	8	0.349275	59	11	2	1	0	0.181818	4203	42.5	20.7	3858	42.9	21.3	345	38	16.4	0.075858	0.0909091	0.0225102	2.07944	0.0032921	9.07669	0.275964	0	4.07754
firm_055	17	2015	3900000	8829	1500000	1200000	-147661	13238	283	169	2622	211	131	967	47	2433	712	9	0.391936	59.375	10	2	1	0	0.2	4107	42.3	19.9	3766	42.7	20.2	341	38.6	17.2	0.076664	0.1	-0.0377912	2.19722	0.003388	9.0858	0.304906	0	4.08387
firm_055	17	2016	3400000	9203	1400000	1200000	-63844	12553	261	160	2329	106	72	798	35	2509	637	10	0.426296	60.375	10	2	1	0	0.2	4090	42.1	20.1	3755	42.4	20.1	335	38.8	17.2	0.075706	0.1	-0.0190024	2.30259	0.0037363	9.12729	0.345941	0	4.10058
firm_055	17	2017	3600000	9139	1400000	1100000	108798	13130	220	129	1968	125	44	716	19	1826	563	11	0.375785	59.5	12	4	1	0	0.333333	4001	42.1	19.9	3665	42.4	20.2	336	39.2	17.3	0.077473	0.0833333	0.0300732	2.3979	0.0036293	9.12031	0.303083	1	4.08598
firm_055	17	2018	4000000	8955	1300000	1000000	210767	13970	239	144	2087	110	44	822	19	1922	560	12	0.33639	60.1429	11	4	1	0	0.363636	3926	42.4	20.1	3590	42.7	20.3	336	39.6	17.6	0.078836	0.0909091	0.0532355	2.48491	0.0035285	9.09997	0.264414	1	4.09672
firm_055	17	2019	3900000	9476	1300000	1000000	128009	15544	197	101	1908	79	24	792	10	1571	439	13	0.333239	59.875	13	5	1	1	0.384615	3976	42.3	19.7	3630	42.5	19.9	346	40.1	17.9	0.080056	0.0769231	0.0325644	2.56495	0.0039543	9.15652	0.255457	1	4.09226
firm_055	17	2020	3900000	13766	1500000	1000000	-20786	19436	216	50	2034	71	28	864	11	1815	480	14	0.380279	58.2857	12	5	1	1	0.416667	4706	42.5	19.4	4189	42.7	19.6	517	40.3	17.5	0.098985	0.0833333	-0.0053477	2.63906	0.0050003	9.52996	0.267036	1	4.06536
firm_055	17	2021	4000000	14044	1500000	1100000	35239	20468	254	21	2435	30	6	976	6	1734	523	15	0.384858	58.7143	11	4	2	1	0.363636	5192	43.2	18.5	4587	43.4	18.8	605	41	16.4	0.104364	0.181818	0.0089112	2.70805	0.005176	9.54995	0.282725	1	4.07268
firm_055	17	2022	4600000	14209	1400000	1100000	276803	26016	179	11	1590	2	0	1058	0	1367	379	16	0.312487	58.8571	11	4	2	0	0.363636	5123	42.1	18.4	4518	42.4	18.4	605	39.8	16.7	0.105622	0.181818	0.0601591	2.77259	0.0056542	9.56163	0.239807	1	4.07511
firm_056	17	2008							589	439	2902	1049	626	1773	126	4304	1563
firm_056	17	2009							566	409	2874	743	474	1704	127	3878	1530
firm_056	17	2010							707	513	3614	942	592	2152	165	5149	1929
firm_056	17	2011	6300000	24691	1900000	1500000	311736	24840	640	470	3313	891	588	2022	152	5234	1662	1	0.309953	62.5833	14	4	0	0	0.285714	7064	43.9	21.4	6384	44.3	21.8	680	40.6	17.8	0.08781	0	0.0497984	0	0.0039681	10.1142	0.243381	0	4.1365
firm_056	17	2012	6700000	24236	1900000	1500000	170595	26108	613	440	4151	665	507	2100	148	4917	1632	2	0.290023	60.9	14	4	1	0	0.285714	6338	43.4	20.6	5718	43.6	20.9	620	41	17.8	0.089106	0.0714286	0.0254984	0.693147	0.0039023	10.0956	0.223016	0	4.10923
firm_056	17	2013	7300000	25569	2200000	1600000	159477	23155	700	473	6640	742	502	2361	149	5994	2088	3	0.301129	61.9	14	4	1	0	0.285714	6154	43	20.2	5548	43.1	20.4	606	41.4	18.2	0.089645	0.0714286	0.0219216	1.09861	0.0031829	10.1491	0.224055	1	4.12552
firm_056	17	2014	7800000	26616	2400000	1700000	107042	22548	563	316	4547	440	299	1951	95	4323	1537	4	0.307024	61.3	14	4	1	0	0.285714	6208	43.1	20.5	5597	43.3	20.6	611	42	19	0.089603	0.0714286	0.0137555	1.38629	0.0028975	10.1893	0.218535	1	4.11578
firm_056	17	2015	7400000	26415	2600000	1900000	-277212	21413	293	160	2255	367	183	1123	63	1989	755	5	0.344265	60.8889	13	4	1	0	0.307692	6206	43.3	20.7	5569	43.4	20.9	637	42.2	19.1	0.093088	0.0769231	-0.037343	1.60944	0.0028845	10.1817	0.259601	1	4.10905
firm_056	17	2016	6700000	26339	2500000	2000000	-312875	20684	256	176	1485	319	173	1085	42	1826	601	6	0.36485	61.6	14	4	1	0	0.285714	6133	43.2	21	5496	43.2	21.1	637	42.9	19.9	0.094092	0.0714286	-0.0465268	1.79176	0.0030759	10.1788	0.303538	1	4.12066
firm_056	17	2017	6800000	35085	3000000	2100000	150137	20828	216	160	1217	163	96	793	33	1200	468	7	0.43998	60.6667	16	4	1	0	0.25	6172	43.1	21	5503	43.2	21.1	669	42.7	19.9	0.097793	0.0625	0.0221021	1.94591	0.0030661	10.4655	0.302385	1	4.10539
firm_056	17	2018	8500000	39784	3300000	2500000	324293	21061	195	143	1195	71	23	676	14	1010	447	8	0.393423	60.9	18	8	2	0	0.444444	8629	42.3	20.1	7736	42.3	20.2	893	42.3	19.5	0.093783	0.111111	0.0383436	2.07944	0.0024902	10.5912	0.300532	1	4.10923
firm_056	17	2019	8500000	40695	3400000	2400000	357151	19127	222	143	1417	84	24	847	15	1217	509	9	0.398881	60.875	16	8	3	0	0.5	8953	42.7	19.7	8001	42.6	19.7	952	43.4	19.4	0.096113	0.1875	0.0421277	2.19722	0.0022561	10.6139	0.28612	1	4.10882
firm_056	17	2020	8000000	40983	3700000	2600000	-172735	20946	212	51	1179	42	13	783	8	1109	434	10	0.464951	61.875	11	8	3	0	0.727273	104	42.6	16.7	75	42.9	17.2	29	42.1	15.8	0.218045	0.272727	-0.0215614	2.30259	0.0026146	10.6209	0.322771	1	4.12512
firm_056	17	2021	8100000	40753	3600000	2600000	112932	22613	206	17	1312	7	4	844	3	991	408	11	0.440644	62.125	16	8	3	0	0.5	818	44.8	19.5	580	45.8	20.2	238	42.3	17.8	0.225379	0.1875	0.0140135	2.3979	0.002806	10.6153	0.326517	1	4.12915
firm_056	17	2022	9600000	41852	3500000	3100000	579052	24151	143	17	976	3	0	698	0	633	278	12	0.367224	60.6667	16	8	3	0	0.5	905	45.1	19.7	626	46.4	20.7	279	42.4	17.4	0.235642	0.1875	0.0600165	2.48491	0.0025032	10.6419	0.32453	1	4.10539
firm_057	19	2004	429350	13264	152768	91091	10331	13818	830	371	5164	1273	687	1523	181	3336	1675	54	0.355812	58.4286	7	0	0	1	0	4638	41.5	19.9	4441	41.8	20.2	197	34.7	14.3	0.040745	0	0.024062	3.98898	0.0321835	9.49281	0.21216	0	4.0678
firm_057	19	2005	432717	13464	159004	107326	11322	14265	903	440	5577	1190	739	1536	209	3694	1860	55	0.367455	59.5714	7	0	0	0	0	5091	41	19.3	4833	41.3	19.6	258	34.2	13.7	0.048233	0	0.0261649	4.00733	0.0329661	9.50777	0.248028	0	4.08718
firm_057	19	2006	502014	14617	171202	118734	21447	14557	719	394	4703	983	537	1321	149	3073	1491	56	0.34103	59.625	8	0	0	0	0	5118	40.7	18.9	4864	41	19.1	254	34.8	14.3	0.047282	0	0.0427219	4.02535	0.0289972	9.58994	0.236515	0	4.08807
firm_057	19	2007	536322	15423	193560	133437	16363	14649	645	371	4022	795	386	1127	108	2919	1245	57	0.360903	60.625	8	0	0	0	0	5123	40.2	18.2	4868	40.5	18.4	255	35.4	14.7	0.047415	0	0.0305097	4.04305	0.0273138	9.64362	0.2488	0	4.10471
firm_057	19	2008	526191	16099	193527	109426	21060	15289	678	406	4286	925	416	1103	112	3250	1374	58	0.367788	57.3333	9	0	0	1	0	5270	39.7	17.5	5019	39.9	17.6	251	35.8	15	0.045463	0	0.0400235	4.06044	0.029056	9.68651	0.207959	1	4.04888
firm_057	19	2009	473376	16772	194294	101881	-5654	15277	484	308	3334	651	317	843	84	2412	1025	59	0.410443	56.625	8	0	0	1	0	5407	39.1	16.6	5150	39.9	17.6	257	35.4	14.5	0.045374	0	-0.011944	4.07754	0.0322724	9.72747	0.215222	1	4.03645
firm_057	19	2010	466973	17566	183953	97603	11486	13280	643	466	4701	751	353	1113	100	2998	1314	60	0.393926	56.75	8	0	0	1	0	5465	38.5	15.9	5166	38.7	16.1	299	35.6	12.3	0.051874	0	0.0245967	4.09434	0.0284385	9.77372	0.209012	0	4.03866
firm_057	19	2011	478915	18465	177370	103792	13923	12747	492	341	3422	556	280	1006	82	2212	1003	61	0.370358	57.25	8	0	0	0	0	5463	38.8	15.8	5150	39	16	313	36.1	12.5	0.05419	0	0.029072	4.11087	0.0266164	9.82363	0.216723	0	4.04743
firm_057	19	2012	543829	19412	186033	97873	32611	12824	517	354	3384	531	247	945	61	2537	981	62	0.34208	57.875	8	0	0	1	0	5488	38.7	15.9	5169	38.9	16.1	319	36.1	12.6	0.054934	0	0.0599655	4.12713	0.0235809	9.87365	0.17997	0	4.05829
firm_057	19	2013	653584	19770	207570	104504	35007	12632	466	320	2692	399	166	921	51	2197	856	63	0.317587	57.3333	10	1	0	1	0.1	5428	38.8	15.8	5102	39	16	326	36.3	12.9	0.056656	0	0.0535616	4.14314	0.0193273	9.89192	0.159894	0	4.04888
firm_057	19	2014	734511	21441	249435	111144	40502	13438	659	449	3984	421	202	1278	68	3260	1339	64	0.339593	57.7778	11	1	0	0	0.090909	5336	38.8	15.5	4999	38.9	15.7	337	36.4	12.3	0.059404	0	0.0551414	4.15888	0.0182952	9.97306	0.151317	0	4.0566
firm_057	19	2015	710716	22187	261661	141235	36307	14221	592	364	3622	247	125	1166	61	2887	1209	65	0.368165	58.1111	12	2	0	1	0.166667	5316	39.1	15.6	4948	39.2	15.9	368	37	12.5	0.064743	0	0.0510851	4.17439	0.0200094	10.0073	0.198722	0	4.06236
firm_057	19	2016	902990	24610	298907	346537	19485	14483	531	343	3409	234	105	1092	41	2308	1016	66	0.331019	58.3333	12	2	0	1	0.166667	5263	38.7	15.2	4898	38.7	15.3	365	37.5	12.7	0.064854	0	0.0215783	4.18966	0.0160389	10.1109	0.383766	1	4.06617
firm_057	19	2017	920776	25439	292073	326133	40839	15095	545	410	3796	137	71	1221	38	2310	1009	67	0.317203	57.8333	10	3	0	1	0.3	5242	38.1	15.4	4871	38.1	15.5	371	37.1	13.5	0.066097	0	0.0443528	4.20469	0.0163938	10.144	0.354194	1	4.05757
firm_057	19	2018	855812	26274	287020	235368	36692	15169	473	392	3607	141	101	974	30	2169	915	68	0.335377	54.8	9	3	0	1	0.333333	5245	39	15.7	4866	39	15.9	379	38.1	13.8	0.06739	0	0.0428739	4.21951	0.0177247	10.1763	0.275023	1	4.00369
firm_057	19	2019	907560	27428	327706	228706	42927	15026	469	370	3410	66	34	1011	14	2298	872	69	0.361085	54.6667	11	5	0	1	0.454545	5473	39	15.8	5062	39.1	15.9	411	38.1	13.7	0.06985	0	0.0472994	4.23411	0.0165565	10.2193	0.252001	1	4.00125
firm_057	19	2020	860372	27252	311150	210109	26852	14125	360	110	2909	19	16	715	10	1457	631	70	0.361646	55.6667	11	5	0	1	0.454545	5543	39.1	16.2	5119	39.1	16.4	424	39	13.6	0.071057	0	0.0312098	4.2485	0.0164173	10.2129	0.244207	1	4.01938
firm_057	19	2021	984988	27222	336269	209528	66305	15297	247	52	1695	7	2	610	2	1057	496	71	0.341394	56.3333	11	5	1	1	0.454545	5574	40	16.7	5142	40	16.9	432	39.1	14.1	0.071928	0.0909091	0.0673155	4.26268	0.0155301	10.2118	0.212721	1	4.03129
firm_057	19	2022	1200000	28468	372933	233447	47149	16034	164	15	1145	0	0	499	0	674	294	72	0.323986	55.8333	11	5	1	1	0.454545	5257	41	17.7	4846	41	17.9	411	40.1	15.3	0.072512	0.0909091	0.0409608	4.27667	0.0139296	10.2565	0.202808	1	4.02237
firm_058	19	2004	2300000	113699	743609	651332	114453	72898	1442	519	9379	2708	1434	2603	310	6676	3405	43	0.318638	57.9	10	0	0	1	0											0	0.0490434	3.7612	0.031237	11.6413	0.279097		4.05872
firm_058	19	2005	2700000	123727	868376	690659	180796	79415	1805	643	12274	2519	1309	3203	346	8350	3953	44	0.320438	58.6	10	0	0	0	0	12529	43.7	22	11823	44.3	22.6	706	34.9	12.4	0.053343	0	0.0667153	3.78419	0.0293048	11.7258	0.254859	0	4.07073
firm_058	19	2006	3100000	126326	1000000	853149	85120	86687	1813	645	12674	2283	1196	3326	323	8678	4089	45	0.328617	57.8889	9	0	0	1	0	13027	43.3	21.2	12270	43.8	21.8	757	35.3	12.3	0.054919	0	0.0278768	3.80666	0.02839	11.7466	0.279406	0	4.05853
firm_058	19	2007	3400000	133752	1200000	860971	131630	86748	1878	654	12036	1855	1035	3484	305	8599	4068	46	0.349862	57.5714	7	0	0	1	0	13778	42.5	20	12980	42.9	20.4	798	35.8	12.3	0.054748	0	0.0391843	3.82864	0.0258236	11.8037	0.256298	0	4.05303
firm_058	19	2008	2800000	137981	1100000	808495	10412	93252	1626	601	10419	2117	1342	3042	285	7278	3375	47	0.380599	58.1111	9	0	0	1	0	14562	41.6	18.6	13688	42	19.1	874	35.9	11.7	0.056621	0	0.0037609	3.85015	0.0336836	11.8349	0.292037	0	4.06236
firm_058	19	2009	2800000	137135	1100000	924945	1043	85766	1799	863	11587	1342	797	3272	294	8056	3745	48	0.383345	58.6667	7	4	2	1	0.571429	15605	40.5	17	14633	40.8	17.4	972	36.2	11	0.058635	0.285714	0.0003714	3.8712	0.0305387	11.8287	0.329345	0	4.07187
firm_058	19	2010	2700000	139822	1000000	653440	98913	85153	1623	917	9218	1502	776	3010	242	7713	3713	49	0.371909	60.2	7	4	2	0	0.571429	15943	39.7	15.8	14901	39.9	16.2	1042	36.3	10.7	0.061348	0.285714	0.0365446	3.89182	0.0314608	11.8481	0.241421	0	4.09767
firm_058	19	2011	2700000	143124	981331	713940	102970	83981	1463	891	8619	1027	573	2816	207	6670	3012	50	0.366532	60.6	7	4	2	1	0.571429	16167	39.1	14.8	15075	39.3	15.2	1092	36.5	10.8	0.063271	0.285714	0.0384598	3.91202	0.0313673	11.8715	0.26666	0	4.10429
firm_058	19	2012	3000000	143448	1100000	730052	171605	82801	1079	620	6659	901	533	2269	177	4823	2177	51	0.368162	60	7	4	3	1	0.571429	16019	38.8	14.3	14902	38.8	14.5	1117	37	11.1	0.065184	0.428571	0.0564629	3.93183	0.0272439	11.8737	0.240208	0	4.09434
firm_058	19	2013	3600000	145029	1300000	654795	202053	89097	942	580	5063	594	309	1884	113	4065	1913	52	0.37323	61	7	4	3	1	0.571429	15409	38.5	13.6	14288	38.6	13.8	1121	37.4	11.3	0.067816	0.428571	0.056486	3.95124	0.024908	11.8847	0.183055	1	4.11087
firm_058	19	2014	4000000	144632	1500000	838051	300589	94147	748	503	3837	701	271	1722	75	3225	1494	53	0.389854	63.3333	7	4	4	1	0.571429	14919	38.8	13.6	13793	38.8	13.8	1126	38	11.8	0.070178	0.571429	0.0758889	3.97029	0.023769	11.8819	0.211581	1	4.14841
firm_058	19	2015	3800000	144303	1500000	678720	284294	94977	716	546	3693	511	226	1727	75	3031	1476	54	0.396194	61.5	13	3	2	1	0.230769	14248	38.8	13.5	13121	38.9	13.6	1127	38.5	12.2	0.073301	0.153846	0.0748961	3.98898	0.0250213	11.8797	0.178806	1	4.11904
firm_058	19	2016	3700000	143616	1500000	524338	275438	95403	544	367	2710	375	117	1292	42	2323	1123	55	0.391015	62.375	11	3	2	1	0.272727	13843	39	13.4	12699	39	13.4	1144	38.9	12.6	0.076333	0.181818	0.0740378	4.00733	0.0256443	11.8749	0.140942	1	4.13316
firm_058	19	2017	4000000	142669	1500000	645754	297416	99791	632	386	3511	390	167	1476	45	2465	1254	56	0.372072	60.125	11	3	1	1	0.272727	13617	39.3	13.5	12457	39.3	13.6	1160	39.5	13	0.0785	0.0909091	0.0751233	4.02535	0.0252059	11.8683	0.163109	1	4.09643
firm_058	19	2018	3900000	143509	1500000	536530	299750	103551	637	353	3298	280	131	1619	27	2671	1241	57	0.380043	59.625	11	3	1	1	0.272727	13706	39.8	13.9	12519	39.8	13.9	1187	40	13.4	0.079702	0.0909091	0.0775811	4.04305	0.026801	11.8742	0.138864	1	4.08807
firm_058	19	2019	3900000	143589	1600000	763902	298947	105283	703	416	3712	232	77	1699	21	3156	1505	58	0.395834	60	10	3	1	1	0.3	14075	40.1	14	12839	40	14	1236	40.4	13.5	0.080726	0.1	0.0757498	4.06044	0.0266775	11.8747	0.193564	1	4.09434
firm_058	19	2020	4200000	138036	1400000	952288	-19731	87287	383	151	2334	31	3	989	3	1613	783	59	0.332307	58	7	3	1	1	0.428571	14567	40	14	13263	39.9	14.1	1304	41.1	13.7	0.082162	0.142857	-0.0047098	4.07754	0.0208356	11.8353	0.227313	1	4.06044
firm_058	19	2021	4600000	135636	1400000	876137	400528	95480	468	18	2835	42	0	1158	0	1732	848	60	0.312117	59.8	8	3	1	1	0.375	14858	40.4	14.3	13527	40.3	14.4	1331	41.2	13.7	0.082216	0.125	0.0875492	4.09434	0.0208704	11.8177	0.19151	1	4.09101
firm_058	19	2022	5000000	129262	1600000	863560	305865	112192	156	4	1113	18	0	559	0	621	259	61	0.313729	60	8	3	1	1	0.375	14745	41	14.9	13450	41	14.9	1295	41.9	14.4	0.080736	0.125	0.0616437	4.11087	0.0226111	11.7696	0.174041	1	4.09434
firm_059	21	2004	1900000	56776	853390	511682	78287	32265	605	237	3637	1467	941	1673	182	3437	1817	54	0.452662	62.25	7	3	0	1	0.428571											0	0.0415257	3.98898	0.0171143	10.9469	0.271411		4.13116
firm_059	21	2005	2100000	56857	922630	542777	60014	31706	555	230	3506	1573	1185	1606	166	2944	1680	55	0.443162	62	7	3	0	1	0.428571	5886	42.1	20	5383	43	21	503	35	12.1	0.078729	0	0.0288262	4.00733	0.0152292	10.9483	0.260709	0	4.12713
firm_059	21	2006	2100000	54228	1000000	539753	44997	30781	513	220	3066	1849	1145	1465	139	2614	1546	56	0.46899	63	7	3	0	1	0.428571	5840	42.1	20.4	5339	43.4	21	501	35.1	13.4	0.07901	0	0.0209333	4.02535	0.0143198	10.9009	0.251101	0	4.14314
firm_059	21	2007	2100000	49710	1100000	436110	69634	33943	436	213	2419	811	437	1389	100	2099	1274	57	0.499579	59.75	7	3	0	1	0.428571	5856	42.5	18.6	5343			513			0.080546	0	0.0330318	4.04305	0.0161013	10.814	0.206875		4.09017
firm_059	21	2008	1800000	47770	958588	420457	39178	37700	420	233	2349	865	334	1230	89	2239	1261	58	0.523005	60.75	7	3	0	1	0.428571	5840	41.8	18.3	5330	42.3	19	510	37	11.5	0.080315	0	0.0213755	4.06044	0.0205691	10.7742	0.229401	0	4.10677
firm_059	21	2009	1800000	47618	928285	637979	19985	44958	461	264	2631	985	503	1362	97	2577	1477	59	0.52096	58.75	7	3	0	1	0.428571	6110	40.9	17.7	5509	42	18.6	601	37.3	11.4	0.089554	0	0.0112157	4.07754	0.0252307	10.771	0.358038	0	4.07329
firm_059	21	2010	1800000	50399	861395	511985	123184	39399	639	314	3371	1181	649	1784	137	3506	1886	60	0.488309	58.5	7	3	0	1	0.428571	6330	40.4	16.9	5688	40.7	17.5	642	37.4	12.1	0.092083	0	0.0698307	4.09434	0.0223346	10.8277	0.290235	0	4.06903
firm_059	21	2011	1700000	50957	842563	421684	95290	46442	682	272	3786	907	547	1961	125	3703	1995	61	0.498099	59.5	7	3	0	1	0.428571	6275	40.4	16.8	5599		17.4	676		12.2	0.097252	0	0.0563327	4.11087	0.0274552	10.8387	0.249288	0	4.08598
firm_059	21	2012	1900000	49961	957661	529607	43790	47074	698	267	4216	1590	943	2095	125	3605	1908	62	0.504198	59.25	7	3	0	1	0.428571	6367	40.3	16.5	5625	40.6	17.1	742	38.3	12	0.104375	0	0.023055	4.12713	0.024784	10.819	0.278833	0	4.08177
firm_059	21	2013	2100000	51448	1100000	527465	19023	46882	703	236	3889	1386	647	2245	97	3853	1946	63	0.499826	59	7	3	1	1	0.428571	6374	40.3	16.5	5590	40.6	17.1	784	38.3	11.9	0.109528	0.142857	0.0089705	4.14314	0.0221076	10.8483	0.24873	0	4.07754
firm_059	21	2014	2100000	51114	1100000	540847	20475	44758	706	324	3961	1244	677	2433	117	3629	1860	64	0.51325	57.25	7	3	1	1	0.428571	6272	40.7	16.7	5468	41	17.4	804	38.7	12.4	0.113624	0.142857	0.0098564	4.15888	0.0215458	10.8418	0.260356	0	4.04743
firm_059	21	2015	2000000	50852	982296	481338	46287	38927	583	303	3217	743	392	2092	75	3061	1574	65	0.493303	58.25	7	3	1	1	0.428571	6132	41.3	17.3	5332	41.6	17.9	800	39.3	12.9	0.115407	0.142857	0.0232451	4.17439	0.0195489	10.8367	0.241725	0	4.06474
firm_059	21	2016	2000000	50963	937869	435216	53362	38927	535	303	2940	1246	787	1854	75	2758	1503	66	0.473324	59.25	7	3	1	1	0.428571	5973	41.9	17.9	5184	42.2	18.6	789	40.2	13.8	0.116681	0.142857	0.0269308	4.18966	0.0196457	10.8389	0.219645	0	4.08177
firm_059	21	2017	2200000	53224	1100000	483376	79297	39212	472	283	3046	767	306	1545	44	2417	1189	67	0.475913	60.25	7	3	1	1	0.428571	6024	42.5	18.5	5241	42.7	19	783	41	14.6	0.115029	0.142857	0.0355822	4.20469	0.0175952	10.8823	0.216901	0	4.0985
firm_059	21	2018	2200000	54101	1100000	519074	101991	43912	497	304	2958	813	211	1640	46	2582	1341	68	0.495995	61.25	7	3	1	1	0.428571	6401	42.9	18.8	5570	43.1	19.2	831	41.9	15.6	0.114906	0.142857	0.0456177	4.21951	0.0196406	10.8986	0.232167	0	4.11496
firm_059	21	2019	2300000	55598	1200000	570288	55515	47450	444	265	2610	206	73	1460	26	2113	1133	69	0.504275	62.25	7	3	1	1	0.428571	6659	43.3	18.2	5773	42.1	18.7	886	43.5	14.8	0.117429	0.142857	0.0237709	4.23411	0.0203176	10.9259	0.244191	0	4.13116
firm_059	21	2020	2500000	56179	1200000	727519	41164	46444	443	126	2662	114	44	1392	15	1989	1061	70	0.491973	61.5	7	3	1	1	0.428571	6998	42.7	17.6	6063	42	18	935	42.8	14.4	0.117862	0.142857	0.0162417	4.2485	0.018325	10.9363	0.287051	0	4.11904
firm_059	21	2021	2700000	55999	1300000	585241	159062	49444	508	46	2732	39	9	1542	4	2112	1094	71	0.496569	62.5	7	3	1	1	0.428571	7158	43.2	17.9	6182	43.4	18.4	976	42.2	14.8	0.11999	0.142857	0.0596625	4.26268	0.0185459	10.9331	0.219518	0	4.13517
firm_059	21	2022	2800000	57609	1400000	558439	22505	52252	322	31	2195	3	0	1472	0	1138	667	72	0.480012	63.5	7	3	1	1	0.428571	7226	43.5	17.7	6222	43.7	18.2	1004	42.6	14.6	0.121993	0.142857	0.0079974	4.27667	0.0185684	10.9614	0.198448	0	4.15104
firm_060	21	2004	442163	11392	126271	99483	3207	7714	286	87	2305	487	384	771	92	1367	791	54	0.285576	60.8333	7	1	0	0	0.142857	2521	41.7	19.1	2324	41.1	18	197	41.2	19.4	0.07248	0	0.007253	3.98898	0.0174461	9.34067	0.224992	1	4.10814
firm_060	21	2005	426909	12006	114084	110859	7588	7945	287	65	2150	397	281	798	94	1396	803	55	0.267233	59.2857	9	2	0	0	0.222222	2658	41.9	19.2	2455	41	17.8	203	42	20.3	0.070954	0	0.0177743	4.00733	0.0186105	9.39316	0.259678	1	4.08237
firm_060	21	2006	595963	12736	119396	243361	7764	7623	230	57	1577	270	205	735	66	1218	663	56	0.200341	60.2857	9	2	0	1	0.222222	2730	42.1	19.4	2535	41.2	18.8	195	42.2	21.2	0.066667	0	0.0130277	4.02535	0.0127911	9.45219	0.408349	1	4.0991
firm_060	21	2007	1400000	35811	396586	620768	12095	13660	158	60	1040	163	114	516	40	805	438	57	0.28147	58	12	2	0	0	0.166667	2708	42.1	19.3	2516	41.4	18.8	192	42.2	20.9	0.066207	0	0.0085842	4.04305	0.0096949	10.486	0.440579	1	4.06044
firm_060	21	2008	1300000	32587	375474	557516	50416	15515	89	41	494	111	79	288	27	468	238	58	0.284603	56.375	12	4	0	0	0.333333											0	0.0382145	4.06044	0.0117601	10.3917	0.422588		4.03203
firm_060	21	2009	1000000	31436	317478	498683	-28392	10526	71	30	391	99	63	188	19	358	194	59	0.309668	56.375	12	4	0	0	0.333333											0	-0.0276935	4.07754	0.0102671	10.3557	0.486415		4.03203
firm_060	21	2010	933721	28338	283140	458656	-41313	12071	73	28	511	96	61	200	18	407	202	60	0.303238	55.875	13	5	0	0	0.384615											0	-0.0442456	4.09434	0.0129278	10.252	0.491213		4.02312
firm_060	21	2011	868588	29340	271287	440264	1661	10864	60	34	342	77	66	180	15	330	162	61	0.312331	58.8571	11	4	0	0	0.363636											0	0.0019123	4.11087	0.0125077	10.2867	0.506873		4.07511
firm_060	21	2012	848752	29702	260597	435344	-1749	7956	61	43	432	97	57	176	9	348	164	62	0.307036	60.4	9	4	0	0	0.444444											0	-0.0020607	4.12713	0.0093738	10.299	0.512922		4.10099
firm_060	21	2013	885436	27932	267983	436941	-31939	7267	44	35	342	45	35	143	13	203	111	63	0.302657	55.5	8	4	0	0	0.5											0	-0.0360715	4.14314	0.0082073	10.2375	0.493476		4.01638
firm_060	21	2014	925175	27079	289389	419528	-16485	7880	70	51	378	47	43	209	20	271	182	64	0.312794	56.5	8	4	0	0	0.5											0	-0.0178182	4.15888	0.0085173	10.2065	0.453458		4.03424
firm_060	21	2015	920106	27371	293529	467159	2893	8212	63	45	397	45	43	179	23	332	206	65	0.319017	55.5	8	4	0	0	0.5											0	0.0031442	4.17439	0.0089251	10.2172	0.507723		4.01638
firm_060	21	2016	812120	27463	258866	414199	-47500	9799	82	71	549	86	44	250	17	424	245	66	0.318753	56.6667	15	5	0	0	0.333333											0	-0.0584889	4.18966	0.012066	10.2206	0.510022		4.03719
firm_060	21	2017	790192	26950	245157	433259	7292	8470	119	108	864	80	29	323	22	576	333	67	0.31025	56.7778	15	5	0	0	0.333333											0	0.0092281	4.20469	0.0107189	10.2017	0.548296		4.03915
firm_060	21	2018	791882	26957	252778	389877	7873	9099	89	69	688	34	15	289	9	374	234	68	0.319212	57.1	15	5	0	0	0.333333	1957	44.2	20.7	1809	44.2	20.7	148	44.1	20.6	0.070309	0	0.0099421	4.21951	0.0114903	10.202	0.492342	1	4.0448
firm_060	21	2019	761869	26741	241506	436385	14378	9383	68	45	532	17	11	265	11	323	211	69	0.316992	57.1176	23	6	0	1	0.26087	1961	44.6	20.9	1822	44.6	20.9	139	44.4	20.7	0.06619	0	0.018872	4.23411	0.0123158	10.1939	0.572782	1	4.04511
firm_060	21	2020	765197	26803	294545	476614	-17518	9014	63	15	603	12	1	184	1	247	143	70	0.384927	57.8889	23	5	1	1	0.217391	2006	44.6	20.7	1863	44.8	20.8	143	43.4	18.4	0.066543	0.0434783	-0.0228935	4.2485	0.01178	10.1963	0.622864	1	4.05853
firm_060	21	2021	824963	25955	316788	457388	-16316	8256	57	6	324	0	0	164	0	204	110	71	0.384003	56.3077	18	5	1	1	0.277778	1952	45.2	21.3	1810	45.3	21.4	142	44.4	19.7	0.067813	0.0555556	-0.0197779	4.26268	0.0100077	10.1641	0.554435	1	4.03083
firm_060	21	2022	939281	25232	341736	463195	6759	7706	50	10	361	0	0	170	0	213	128	72	0.363827	57.2143	19	5	1	1	0.263158	1741	45.4	21.6	1619	45.5	21.7	122	44.5	19.9	0.065486	0.0526316	0.0071959	4.27667	0.0082041	10.1359	0.493138	1	4.0468
firm_061	21	2004	514690	8386	243816	118013	8567	2159	175	60	1388	281	157	316	40	761	486	21	0.473714	59.8889	9	0	0	0	0											0	0.016645	3.04452	0.0041948	9.03432	0.22929		4.09249
firm_061	21	2005	495567	7177	228217	97277	11954	3189	171	70	1415	353	190	354	35	693	439	22	0.460517	58.5	8	0	0	1	0											0	0.0241219	3.09104	0.0064351	8.87864	0.196294		4.06903
firm_061	21	2006	486016	6452	233206	72903	3231	2643	167	78	1439	277	154	366	36	772	460	23	0.479832	58.375	8	0	0	1	0											0	0.0066479	3.13549	0.0054381	8.77215	0.150001		4.06689
firm_061	21	2007	519707	6215	274683	44842	40358	4481	160	85	1479	298	154	387	35	757	496	24	0.528534	59.2222	9	0	0	0	0											0	0.0776553	3.17805	0.0086222	8.73472	0.0862832		4.0813
firm_061	21	2008	588030	6276	318527	50639	50668	5108	197	125	1869	325	227	454	47	998	615	25	0.541685	60.2222	9	0	0	1	0											0	0.0861657	3.21888	0.0086866	8.74449	0.0861164		4.09804
firm_061	21	2009	588413	4947	362859	70029	21831	5051	198	120	1849	365	195	681	36	1019	551	26	0.616674	60.9	10	0	0	1	0											0	0.0371015	3.2581	0.0085841	8.50654	0.119013		4.10923
firm_061	21	2010	646443	4997	385169	86262	54926	3588	236	125	2015	339	151	611	41	1282	598	27	0.595828	60.375	8	0	0	1	0											0	0.0849665	3.29584	0.0055504	8.51659	0.133441		4.10058
firm_061	21	2011	692622	5259	417422	82257	68608	4552	275	131	2155	254	72	761	25	1368	717	28	0.602669	59.8889	9	0	0	0	0											0	0.0990555	3.33221	0.0065721	8.5677	0.118762		4.09249
firm_061	21	2012	687069	5301	420311	76133	19408	6464	299	139	2369	238	92	835	40	1588	821	29	0.611745	60.625	8	0	0	0	0											0	0.0282475	3.3673	0.0094081	8.57565	0.110808		4.10471
firm_061	21	2013	697385	5164	395375	114052	10603	6833	286	139	2448	205	95	777	39	1562	756	30	0.566939	59.875	8	0	0	0	0											0	0.0152039	3.4012	0.009798	8.54947	0.163542		4.09226
firm_061	21	2014	707021	5275	393750	109243	12431	6920	382	195	3120	278	120	1016	43	2046	930	31	0.556914	60.125	8	0	0	1	0	1774	43	22.4	1633	43	22.4	141	42.5	22.6	0.073629	0	0.0175822	3.43399	0.0097875	8.57073	0.154512	1	4.09643
firm_061	21	2015	726937	5220	386012	101736	9636	6183	350	213	2719	221	99	926	37	1672	867	32	0.531012	58.4286	9	2	0	1	0.222222	1733	43.5	22.7	1576	43.5	22.7	157	43.4	23.6	0.083069	0	0.0132556	3.46574	0.0085056	8.56025	0.139952	1	4.0678
firm_061	21	2016	693917	5849	367399	98328	5676	6657	358	191	2637	160	37	960	18	1719	897	33	0.529457	59.4286	9	2	0	1	0.222222	1658	44	23.1	1505	44	23.1	153	43.7	23.8	0.084484	0	0.0081797	3.49651	0.0095934	8.67403	0.1417	1	4.08477
firm_061	21	2017	764420	6776	393817	116795	27688	6897	319	181	2111	98	30	985	17	1445	803	34	0.515184	60.4286	9	2	0	1	0.222222	1644	44.4	23.5	1498	44.4	23.4	146	44.4	24.4	0.081564	0	0.0362209	3.52636	0.0090225	8.82114	0.152789	1	4.10146
firm_061	21	2018	725575	6875	386540	91035	15687	6958	288	164	1869	70	18	776	12	1226	699	35	0.532736	61.1667	9	3	1	1	0.333333	1644	44.7	23.8	1498	44.8	23.7	146	44.6	24.6	0.081564	0.111111	0.0216201	3.55535	0.0095896	8.83565	0.125466	1	4.1136
firm_061	21	2019	664800	6482	358682	91160	-33237	6901	250	148	1726	70	11	710	4	969	570	36	0.539534	62.1667	9	3	1	0	0.333333	1678	45	23.8	1533	45.1	23.8	145	43.7	23.5	0.079539	0.111111	-0.0499955	3.58352	0.0103806	8.77678	0.137124	1	4.12982
firm_061	21	2020	658139	6157	355727	77643	15524	6258	244	35	1611	14	4	706	2	853	531	37	0.540504	61.6667	9	3	1	0	0.333333	1679	45.1	23.8	1534	45.3	24	145	43.4	20.9	0.079496	0.111111	0.0235877	3.61092	0.0095086	8.72535	0.117974	0	4.12174
firm_061	21	2021	698129	6251	380280	80451	28234	6598	238	6	1669	1	0	671	0	866	494	38	0.544713	62.1667	10	4	1	0	0.4	1662	45.2	23.7	1523	45.4	24.1	139	43.1	19.7	0.077179	0.1	0.0404424	3.63759	0.009451	8.7405	0.115238	0	4.12982
firm_061	21	2022	747907	6349	425629	87329	28495	7266	118	8	978	0	0	496	0	470	256	39	0.569093	60.4	9	4	1	1	0.444444	1682	45.5	23.8	1530	45.8	24.3	152	42.7	18.8	0.082879	0.111111	0.0380997	3.66356	0.0097151	8.75605	0.116764	0	4.10099
firm_062	21	2004	304936	2817	186910	88268	4846	3456	199	104	1288	375	257	644	65	1016	597	55	0.612948	55.875	16	0	0	1	0											0	0.0158919	4.00733	0.0113335	7.94343	0.289464		4.02312
firm_062	21	2005	306851	2692	186767	89523	5472	3317	214	119	1476	461	304	656	58	1171	658	56	0.608657	56.3125	16	0	0	1	0											0	0.0178328	4.02535	0.0108098	7.89804	0.291747		4.03092
firm_062	21	2006	321139	2684	173914	95341	2684	3343	233	124	1590	475	318	844	69	1225	688	57	0.541554	56.875	8	0	0	1	0											0	0.0083578	4.04305	0.0104098	7.89506	0.296884		4.04086
firm_062	21	2007	328280	2643	170619	88884	6000	3585	188	95	1186	316	217	647	49	1081	559	58	0.519736	57.875	8	0	0	1	0											0	0.0182771	4.06044	0.0109206	7.87967	0.270757		4.05829
firm_062	21	2008	316835	2646	170832	99167	5073	4274	177	95	1104	300	208	633	39	974	490	59	0.539183	58	10	1	0	1	0.1											0	0.0160115	4.07754	0.0134897	7.8808	0.312993		4.06044
firm_062	21	2009	309465	2706	174438	92881	450	4063	188	92	887	212	104	613	40	907	454	60	0.563676	58.1111	10	1	0	1	0.1											0	0.0014541	4.09434	0.0131291	7.90323	0.300134		4.06236
firm_062	21	2010	311968	2808	173906	102220	-849	3896	161	98	815	213	103	544	31	826	431	61	0.557448	58.875	9	1	0	1	0.111111											0	-0.0027214	4.11087	0.0124885	7.94023	0.327662		4.07542
firm_062	21	2011	311696	2816	166507	92857	1339	3809	166	112	891	158	72	586	27	838	410	62	0.534197	59.5714	8	1	0	1	0.125											0	0.0042959	4.12713	0.0122202	7.94307	0.297909		4.08718
firm_062	21	2012	309890	2769	158802	72207	3645	3885	194	103	961	120	70	653	35	995	479	63	0.512446	60	8	1	0	1	0.125											0	0.0117622	4.14314	0.0125367	7.92624	0.233009		4.09434
firm_062	21	2013	315734	2834	159809	82384	7460	3750	201	121	1076	145	78	690	38	952	445	64	0.506151	61.3333	7	1	0	1	0.142857											0	0.0236275	4.15888	0.0118771	7.94944	0.260929		4.11632
firm_062	21	2014	325328	2821	159806	71144	13331	3507	149	123	780	88	38	523	18	688	331	65	0.491215	61.1667	7	1	0	1	0.142857											0	0.0409771	4.17439	0.0107799	7.94485	0.218684		4.1136
firm_062	21	2015	335981	2844	157795	71572	13337	3064	190	145	1031	100	54	601	32	754	421	66	0.469655	62.1667	8	2	0	1	0.25											0	0.0396957	4.18966	0.0091196	7.95297	0.213024		4.12982
firm_062	21	2016	325710	2915	159303	57466	16159	3060	152	123	806	45	15	461	11	650	324	67	0.489095	61.3333	8	2	0	1	0.25	1161	40.7	17.4	1040	40.8	17.5	121	39.8	16.6	0.094384	0	0.0496116	4.20469	0.0093949	7.97762	0.176433	1	4.11632
firm_062	21	2017	336790	2973	163002	64387	16271	2969	125	106	675	44	17	406	10	538	269	68	0.483987	62.3333	8	2	0	1	0.25	1170	40.7	17.5	1048	40.8	17.6	122	39.6	16.7	0.094427	0	0.048312	4.21951	0.0088156	7.99733	0.191179	1	4.1325
firm_062	21	2018	340980	2987	169532	62080	14736	2976	123	105	635	62	22	406	9	420	255	69	0.49719	62.6667	8	2	1	1	0.25	1182	40.9	17.7	1059	41.1	17.8	123	39.9	16.8	0.094253	0.125	0.0432166	4.23411	0.0087278	8.00202	0.182063	1	4.13783
firm_062	21	2019	324755	2974	166002	48985	7908	3233	110	88	664	30	12	389	6	403	246	70	0.511161	60.5	8	2	1	1	0.25	1186	41.1	18.7	1060	41.2	18.9	126	40.1	17.5	0.096037	0.125	0.0243507	4.2485	0.0099552	7.99766	0.150837	1	4.10264
firm_062	21	2020	321108	3005	166407	51966	11062	3087	130	76	819	32	1	425	1	498	293	71	0.518228	61.5	8	2	1	1	0.25	1196	41.5	17.9	1066	41.5	18.1	130	40.8	16.1	0.098039	0.125	0.0344495	4.26268	0.0096136	8.00803	0.161833	1	4.11904
firm_062	21	2021	329650	3065	167664	51973	11844	3184	86	31	606	15	1	347	1	386	211	72	0.508612	61.6667	9	3	1	1	0.333333	1203	41.8	18.3	1067	42	18.6	136	40.9	16	0.101568	0.111111	0.035929	4.27667	0.0096587	8.0278	0.157661	1	4.12174
firm_062	21	2022	331107	3068	169211	52454	9791	3052	57	19	371	10	0	264	0	241	149	73	0.511046	62.6667	9	3	1	1	0.333333	1232	42.4	18.3	1083	42.5	18.8	149	41.8	16.1	0.107893	0.111111	0.0295705	4.29046	0.0092176	8.02878	0.15842	1	4.13783
firm_063	21	2004	1300000	18098	654826	486335	16518	6019	322	139	1476	503	339	1004	87	1685	958	55	0.502168	61.8	10	0	0	1	0	2187	40.1	18.3	2024	40	17.9	163	36.2	15.7	0.069362	0	0.0126672	4.00733	0.0046158	9.80356	0.372957	1	4.1239
firm_063	21	2005	1200000	17469	608111	433525	14412	5883	238	96	1327	353	194	691	67	1356	702	56	0.487451	62.9	10	0	0	1	0	2143	40.7	18.9	1987	40.9	19	156	38.1	17.4	0.067856	0	0.0115524	4.02535	0.0047157	9.76818	0.347506	1	4.14155
firm_063	21	2006	1300000	17170	583388	378988	9101	5690	297	105	1468	309	224	832	72	1739	827	57	0.456398	62.4545	11	0	0	1	0	2061	41.2	20.7	1915	41.4	20.7	146	39.5	19.9	0.066153	0	0.0071199	4.04305	0.0044514	9.75092	0.296491	1	4.13444
firm_063	21	2007	1300000	17305	580285	428718	24408	5240	287	140	1422	326	186	851	60	1756	801	58	0.46165	63.4545	11	0	0	1	0	2031	41.6	19.8	1893	41.6	19.7	138	41	20.2	0.063624	0	0.019418	4.06044	0.0041687	9.75875	0.34107	1	4.15032
firm_063	21	2008	1200000	17891	571049	401733	20485	5156	277	150	1436	269	162	816	55	1560	702	59	0.468829	59.4615	13	0	0	0	0	2089	41.4	19.6	1950	41.5	19.6	139	40	18.9	0.062388	0	0.0168181	4.07754	0.0042331	9.79205	0.329821	1	4.08533
firm_063	21	2009	1200000	18534	556339	453780	-35371	5075	326	177	1625	285	149	942	63	1683	712	60	0.480395	60.4615	13	0	0	0	0	2173	41.4	19.6	2026	41.4	19.6	147	40.4	19.1	0.063362	0	-0.0305426	4.09434	0.0043822	9.82736	0.391836	1	4.10201
firm_063	21	2010	1200000	16909	530261	413602	-37041	4619	251	167	1267	195	110	783	49	1352	523	61	0.458999	60.4286	7	0	0	0	0	2133	41.9	20.2	1992	41.9	20.1	141	41	19.7	0.062005	0	-0.032063	4.11087	0.0039982	9.7356	0.358018	1	4.10146
firm_063	21	2011	997460	15872	480977	359044	5162	4022	233	165	1175	240	127	742	42	1307	497	62	0.482202	61.125	8	0	0	0	0	1691	41.1	19.4	1604	41.2	19.5	87	38.6	17.3	0.048931	0	0.0051751	4.12713	0.0040322	9.67231	0.359958	1	4.11292
firm_063	21	2012	982231	14467	461789	337907	7845	3684	263	201	1444	247	153	818	50	1544	577	63	0.470143	60.7	10	0	0	0	0	1652	41.9	20.3	1565	42	20.4	87	39.7	18.4	0.050029	0	0.0079869	4.14314	0.0037506	9.57963	0.34402	1	4.10594
firm_063	21	2013	982473	13832	457489	300054	11329	3846	254	189	1347	196	119	689	47	1342	522	64	0.46565	60	10	0	0	0	0	1645	42.1	20.5	1552	42.3	20.7	93	39.2	17.7	0.05351	0	0.0115311	4.15888	0.0039146	9.53474	0.305407	0	4.09434
firm_063	21	2014	1000000	13087	470316	333404	35223	4052	212	160	1177	196	91	620	25	1158	484	65	0.463108	60.6667	13	1	0	0	0.076923	1679	42.3	20.7	1586	42.4	20.8	93	40	18.5	0.052483	0	0.0346832	4.17439	0.0039899	9.47937	0.328294	1	4.10539
firm_063	21	2015	1000000	13059	490565	315295	44114	4422	235	157	1359	146	66	685	28	1299	512	66	0.471424	61.4545	13	2	1	0	0.153846	1710	42	20.5	1612	42.4	20.8	98	39.4	17.7	0.054204	0.0769231	0.0423928	4.18966	0.0042495	9.47723	0.302993	0	4.1183
firm_063	21	2016	1000000	12574	487611	335772	37579	4228	269	209	1469	195	121	820	36	1298	565	67	0.480843	59.8462	15	2	1	0	0.133333	1697	42	20.3	1577	42.3	20.1	120	38	16	0.066043	0.0666667	0.0370574	4.20469	0.0041693	9.43939	0.331112	0	4.09178
firm_063	21	2017	1000000	13008	497151	306469	47556	4538	272	205	1454	128	55	896	28	1409	588	68	0.489604	60.6364	13	2	1	0	0.153846	1702	41.7	20	1571	42.3	20.6	131	37.3	15.2	0.071468	0.0769231	0.0468341	4.21951	0.0044691	9.47332	0.301816	0	4.10489
firm_063	21	2018	1000000	13055	505438	229265	41085	4452	250	199	1410	72	40	760	25	1182	521	69	0.494489	61.5833	14	2	1	0	0.142857	1746	41.7	19.9	1597	42.2	20.3	149	36.5	14.4	0.078628	0.0714286	0.040195	4.23411	0.0043556	9.47693	0.224299	0	4.12039
firm_063	21	2019	1000000	13083	520939	234392	45616	4311	197	162	1064	65	33	704	13	1025	462	70	0.503601	62.875	10	2	1	0	0.2	1760	41.5	19.7	1580	42.1	20.4	180	36	13.1	0.092784	0.1	0.0440978	4.2485	0.0041675	9.47907	0.226591	0	4.14115
firm_063	21	2020	1000000	13119	544553	245910	40854	4431	171	73	1033	22	16	514	8	877	373	71	0.527196	64.4	7	2	1	0	0.285714	1798	41.2	19.2	1606	41.8	20	192	36.6	12.3	0.096482	0.142857	0.0395518	4.26268	0.0042898	9.48182	0.238072	0	4.16511
firm_063	21	2021	1000000	12586	540342	232574	49649	4606	187	14	1252	6	0	630	0	768	350	72	0.517456	64.6667	9	3	1	0	0.333333	1838	40.7	18.5	1633	41.1	19.2	205	36.9	12.3	0.100343	0.111111	0.0475462	4.27667	0.0044109	9.44034	0.222724	0	4.16925
firm_063	21	2022	1100000	12542	557829	248440	31051	5284	104	10	652	0	0	363	0	455	208	73	0.505735	64.1667	9	3	1	0	0.333333	1874	40.4	18.1	1661	40.8	18.8	213	37.5	12.8	0.10206	0.111111	0.0281512	4.29046	0.0047905	9.43684	0.225239	0	4.16148
firm_064	21	2004	124944	1349	32671	21229	2558	1291	28	17	89	75	62	67	9	139	67	55	0.261485	59.2222	9	0	0	1	0											0	0.0204732	4.00733	0.0103326	7.20712	0.169908		4.0813
firm_064	21	2005	149748	1725	40809	27739	5296	1525	38	25	117	47	39	85	15	230	95	56	0.272518	58.8889	9	0	0	1	0											0	0.0353661	4.02535	0.0101838	7.45298	0.185238		4.07565
firm_064	21	2006	164061	1700	43156	26848	7967	1490	31	18	125	21	19	81	8	152	73	57	0.263048	58.5	9	1	0	1	0.111111											0	0.0485612	4.04305	0.009082	7.43838	0.163646		4.06903
firm_064	21	2007	174279	1794	50901	15670	11403	1654	32	15	98	42	39	79	9	148	60	58	0.292066	59.5	9	1	0	1	0.111111											0	0.0654296	4.06044	0.0094905	7.4922	0.0899133		4.08598
firm_064	21	2008	172172	1864	56473	9293	11084	2026	16	12	82	16	9	32	6	82	45	59	0.328003	59.6667	9	1	0	1	0.111111											0	0.0643775	4.07754	0.0117673	7.53048	0.0539751		4.08877
firm_064	21	2009	154922	1799	54767	20297	2674	2073	11	6	94	14	9	30	4	80	37	60	0.353513	59.75	9	1	0	1	0.111111											0	0.0172603	4.09434	0.0133809	7.49499	0.131014		4.09017
firm_064	21	2010	155304	1796	50916	21072	5630	2012	15	8	77	18	10	46	3	119	39	61	0.327847	59.125	9	1	0	1	0.111111											0	0.0362515	4.11087	0.0129552	7.49332	0.135682		4.07965
firm_064	21	2011	161563	1809	55166	8901	6119	1956	20	8	81	13	10	50	2	94	44	62	0.341452	58	9	1	0	1	0.111111											0	0.0378738	4.12713	0.0121067	7.50053	0.0550931		4.06044
firm_064	21	2012	166668	1872	58169	15351	1993	1961	16	8	61	7	5	52	2	63	31	63	0.349011	59	9	1	0	1	0.111111											0	0.0119579	4.14314	0.0117659	7.53476	0.0921053		4.07754
firm_064	21	2013	183427	1916	61985	17809	1213	1800	22	14	90	8	8	58	5	133	54	64	0.337927	58.875	9	1	0	1	0.111111											0	0.006613	4.15888	0.0098132	7.558	0.0970904		4.07542
firm_064	21	2014	210439	2064	67581	33198	2562	1882	9	6	51	2	2	23	1	61	25	65	0.321143	59	8	1	0	1	0.125											0	0.0121745	4.17439	0.0089432	7.6324	0.157756		4.07754
firm_064	21	2015	184074	2092	56629	27976	2484	1822	13	8	69	7	7	34	4	66	30	66	0.307643	59.3333	8	2	0	0	0.25											0	0.0134946	4.18966	0.0098982	7.64588	0.151982		4.08317
firm_064	21	2016	158824	1980	43122	16806	-7871	2249	6	4	38	4	4	15	1	30	22	67	0.271508	59.3333	8	2	0	0	0.25											0	-0.049558	4.20469	0.0141603	7.59085	0.105815		4.08317
firm_064	21	2017	182972	2142	48447	19501	12073	1482	2	2	9	1	0	6	0	23	11	68	0.264778	60.6	7	2	0	0	0.285714											0	0.0659828	4.21951	0.0080996	7.6695	0.106579		4.10429
firm_064	21	2018	317084	2944	75703	26528	75897	1883	3	1	4	0	0	5	0	13	8	69	0.238747	59.1667	8	2	0	1	0.25											0	0.239359	4.23411	0.0059385	7.98752	0.0836624		4.08036
firm_064	21	2019	462872	3714	101343	112355	34050	2460	8	7	53	3	1	26	0	36	22	70	0.218944	59.1667	8	2	0	1	0.25											0	0.0735625	4.2485	0.0053146	8.21987	0.242734		4.08036
firm_064	21	2020	459709	4178	125007	142237	3833	2682	7	4	38	0	0	30	0	20	11	71	0.271926	60.1667	9	3	1	1	0.333333											0.111111	0.0083379	4.26268	0.0058341	8.33759	0.309407		4.09712
firm_064	21	2021	512503	4289	144165	125514	20106	2823	13	3	97	0	0	51	0	43	21	72	0.281296	61.4	8	3	1	1	0.375											0.125	0.039231	4.27667	0.0055083	8.36381	0.244904		4.11741
firm_064	21	2022	576465	4378	181948	128900	27329	3171	8	3	28	0	0	28	0	23	17	73	0.315627																		0.0474079	4.29046	0.0055008	8.38435	0.223604
firm_065	21	2004	462621	17192	164492	94730	11731	11365	450	161	2906	608	328	1381	98	1589	1031	55	0.355565	56.8889	17	0	0	1	0	8060	41.1	20	6369	42.1	21	1691	37	16.1	0.173418	0	0.0253577	4.00733	0.0245665	9.7522	0.204768	0	4.0411
firm_065	21	2005	460949	18519	163126	91814	13058	11786	461	170	3194	520	266	1455	104	1938	1205	56	0.353892	57.8235	16	0	0	1	0	6603	41.8	19.5	5118	42.4	20.7	1487	37.3	17	0.183807	0	0.0283285	4.02535	0.025569	9.82655	0.199185	1	4.0574
firm_065	21	2006	474823	19246	166756	87022	12996	11722	559	196	3451	562	325	1907	116	2133	1467	57	0.351196	57.8125	17	2	0	1	0.117647	6538	42.1	19.8	5081	42.6	20.7	1457	38.1	17.9	0.182239	0	0.0273702	4.04305	0.0246871	9.86506	0.183273	1	4.0572
firm_065	21	2007	466736	20202	161044	51542	13544	11752	526	200	3340	500	221	1868	86	2226	1349	58	0.345043	58.7333	16	2	0	1	0.125	6496	42.2	19.8	4976	43.3	20.5	1520	38.5	17.6	0.189621	0	0.0290185	4.06044	0.0251791	9.91354	0.110431	1	4.07301
firm_065	21	2008	451744	21005	157924	59916	13239	12001	687	222	3828	462	264	2539	123	3130	1699	59	0.349587	58	16	2	0	1	0.125	7385	42	17.1	5227	43.7	19	2158	37.1	12.7	0.226134	0	0.0293064	4.07754	0.0265659	9.95252	0.132633	0	4.06044
firm_065	21	2009	388645	23935	133168	56962	-26261	13087	729	225	4848	459	241	2589	90	4657	1949	60	0.342647	57.4667	17	3	0	1	0.176471	7642	42	17	5252	43.8	19.2	2390	37.2	12.4	0.238238	0	-0.0675707	4.09434	0.0336734	10.0831	0.146566	0	4.05121
firm_065	21	2010	378266	23143	125046	51225	878	13113	346	231	2020	370	146	1364	56	1312	683	61	0.330577	57.9286	15	2	0	1	0.133333	7775	42.1	16.8	5191	44.1	19.4	2584	38.2	11.6	0.249445	0	0.0023211	4.11087	0.0346661	10.0495	0.135421	0	4.05921
firm_065	21	2011	379215	24159	121212	71007	5115	15606	382	279	2193	416	181	1448	64	1424	803	62	0.319639	57.8333	14	2	0	1	0.142857	8845	42	16.3	6006	44	18.9	2839	38.1	12.3	0.242982	0	0.0134884	4.12713	0.0411534	10.0924	0.187247	0	4.05757
firm_065	21	2012	377072	25092	125084	58620	9270	16643	371	263	1896	338	163	1381	58	1590	853	63	0.331724	58.0833	14	2	0	1	0.142857	8802	42.3	17	5869	44.1	19.1	2933	38.6	12.8	0.249936	0	0.0245842	4.14314	0.0441375	10.1303	0.155461	0	4.06188
firm_065	21	2013	408454	24921	127601	45833	16956	15983	440	331	2510	353	148	1481	61	1940	931	64	0.3124	58.1818	13	2	0	1	0.153846	8656	42.5	17.3	5726	44.3	19.4	2930	39	13.1	0.252891	0	0.0415126	4.15888	0.0391305	10.1235	0.112211	0	4.06357
firm_065	21	2014	476387	25705	137789	66835	44122	17428	467	312	2804	290	117	1783	50	1903	969	65	0.289238	56.7	12	2	0	1	0.166667	6769	42.8	17.7	5073	43.8	19.3	1696	39.7	13.3	0.200354	0	0.092618	4.17439	0.0365837	10.1544	0.140296	0	4.03777
firm_065	21	2015	516995	26842	155974	80174	24813	18466	443	309	3023	227	119	1626	49	1974	1030	66	0.301693	56.8	12	2	0	1	0.166667	6783	43.1	20.3	5083	43.9	20.1	1700	40.2	20.7	0.200401	0	0.0479947	4.18966	0.0357179	10.1977	0.155077	1	4.03954
firm_065	21	2016	536265	28148	164508	74255	36395	19098	500	367	3259	227	99	1640	37	1887	980	67	0.306766	56.8	13	3	0	1	0.230769	7283	42.4	17.4	4079	43.7	19.2	3204	38.4	13.1	0.305521	0	0.0678676	4.20469	0.035613	10.2452	0.138467	0	4.03954
firm_065	21	2017	553996	30334	178687	67835	34772	19436	443	355	3351	159	83	1534	28	1603	861	68	0.322542	57	13	3	0	1	0.230769	7539	41.7	14.5	4103	43.7	19.1	3436	38.3	9.7	0.313075	0	0.0627658	4.21951	0.0350833	10.32	0.122447	0	4.04305
firm_065	21	2018	566132	32428	188940	47488	37832	20594	420	318	2782	136	61	1414	37	1281	819	69	0.333738	57.6	13	3	0	1	0.230769	7960	42.6	14.9	4408	44.9	17.9	3552	38.7	9.9	0.308548	0	0.0668254	4.23411	0.0363767	10.3868	0.0838815	0	4.05352
firm_065	21	2019	574960	33431	197801	37653	33186	21158	380	311	2663	71	25	1258	20	1256	827	70	0.344026	57.9	13	3	0	1	0.230769	8034	42.9	15	4431	45.2	18.7	3603	39.1	10.4	0.309616	0	0.0577188	4.2485	0.0367991	10.4172	0.065488	0	4.05872
firm_065	21	2020	583934	33554	206658	48937	23558	21467	316	148	2062	34	14	1077	11	1026	657	71	0.353906	57	12	3	0	1	0.25	8169	43.2	16.1	4506	45.3	20.3	3663	39.6	11.1	0.309584	0	0.0403436	4.26268	0.0367627	10.4209	0.0838057	0	4.04305
firm_065	21	2021	647635	33800	219257	39936	27678	22395	271	51	1855	6	0	1016	0	687	485	72	0.33855	57.5556	12	3	0	1	0.25	8158	43.5	16.7	4480	45.4	20.5	3678	40	11.5	0.310747	0	0.042737	4.27667	0.0345797	10.4282	0.0616644	0	4.05275
firm_065	21	2022	641025	34614	231818	28181	40675	24024	247	51	1762	1	0	961	0	766	535	73	0.361636	58.5556	12	3	0	1	0.25	7998	43.4	16.7	4368	45.6	20.5	3630	40.6	12.2	0.312178	0	0.0634531	4.29046	0.0374775	10.452	0.0439624	0	4.06998
firm_066	21	2004	415501	8693	119708	92087	8443	12606	420	218	3096	765	550	1112	119	2357	1248	55	0.288105	55.2632	19	0	0	1	0	3556	41.5	20.3	3120	42.4	21.1	436	34.9	14.6	0.109218	0	0.02032	4.00733	0.0303393	9.07027	0.221629	0	4.01211
firm_066	21	2005	423414	9329	131148	80989	12012	10653	424	238	3036	653	436	1065	117	2533	1212	56	0.309739	56.5833	12	0	0	1	0	3457	40.8	19.4								0	0.0283694	4.02535	0.0251598	9.14088	0.191276		4.03571
firm_066	21	2006	489440	10342	155842	114826	16522	9585	444	236	3021	607	395	1145	113	2812	1330	57	0.318409	56.9167	12	0	0	1	0	3329	40.9	19.3								0	0.0337569	4.04305	0.0195836	9.24397	0.234607		4.04159
firm_066	21	2007	514806	10696	159634	125723	29413	10572	384	239	2218	539	289	1006	77	2675	1142	58	0.310086	57.0833	14	2	0	1	0.142857	3356	40.6	18.8								0	0.0571341	4.06044	0.0205359	9.27763	0.244214		4.04451
firm_066	21	2008	557389	11551	157251	106283	45951	12165	415	282	2564	454	235	1127	81	2721	1241	59	0.282121	58.3636	13	2	0	1	0.153846	2919	39.5	17.4								0	0.0824397	4.07754	0.021825	9.35453	0.19068		4.06669
firm_066	21	2009	444202	11205	137575	57623	24467	11888	438	299	2794	646	335	1166	86	2961	1336	60	0.309713	57.6667	12	2	0	1	0.166667	3149	38.1	15.6	2741	38.4	15.7	408	36.3	14.9	0.114703	0	0.0550808	4.09434	0.0267626	9.32412	0.129722	1	4.05468
firm_066	21	2010	475847	11176	138985	94133	17808	9796	369	261	2177	680	229	1069	57	2702	1079	61	0.292079	57.5	14	2	0	1	0.142857	3272	37.4	14.8	2831	37.5	14.8	441	36.5	14.8	0.118772	0	0.0374238	4.11087	0.0205864	9.32152	0.197822	1	4.05178
firm_066	21	2011	479384	11666	137229	83246	24463	10233	360	255	1894	442	195	1114	52	2686	1106	62	0.286261	56.7273	13	2	0	1	0.153846	3293	37.4	14.7	2857	37.5	14.6	436	36.9	15	0.116921	0	0.0510301	4.12713	0.0213461	9.36443	0.173652	1	4.03826
firm_066	21	2012	523213	12372	135444	146290	-35608	10532	358	254	2128	360	175	1055	57	2410	976	63	0.25887	58.1818	13	2	0	1	0.153846	3351	37	14	2934	37.1	14	417	37	14	0.110669	0	-0.0680564	4.14314	0.0201295	9.42319	0.279599	1	4.06357
firm_066	21	2013	563030	13159	163884	173610	11422	10427	394	290	2162	523	170	1086	49	2761	1171	64	0.291075	58.3	12	2	0	1	0.166667	3426	37.1	14.1	2968	37.1	14.1	456	37.1	15	0.117465	0	0.0202867	4.15888	0.0185194	9.48486	0.308349	1	4.0656
firm_066	21	2014	614219	13210	176323	168346	27045	11238	371	292	2189	462	131	1068	54	2583	1126	65	0.287069	57.3	12	2	0	1	0.166667	3531	38.2	14.3	3063	38.2	14.2	468	38.5	14.9	0.117029	0	0.0440315	4.17439	0.0182964	9.48873	0.274081	1	4.0483
firm_066	21	2015	702234	16217	199259	191106	41504	13066	368	299	2378	519	109	1070	45	2385	1021	66	0.28375	57.3	12	2	0	1	0.166667	3569	38.8	15.6	3107	38.7	15.1	462	38.9	16.1	0.114612	0	0.0591028	4.18966	0.0186063	9.69382	0.27214	1	4.0483
firm_066	21	2016	711897	16657	204993	181461	53440	16036	375	317	2283	272	87	1155	31	2569	1049	67	0.287953	58.3	12	2	0	1	0.166667	3700	38.6	15	3233	38.6	14.8	467	39.2	16.3	0.112071	0	0.075067	4.20469	0.0225257	9.72059	0.254898	1	4.0656
firm_066	21	2017	759434	17517	229107	203401	36364	17544	346	297	1652	180	55	1043	22	2025	915	68	0.301681	59.3	13	3	1	1	0.230769	3937	38	14.1	3442	38	14	495	38.1	15.1	0.111688	0.0769231	0.047883	4.21951	0.0231014	9.77093	0.267832	1	4.08261
firm_066	21	2018	836335	18783	270100	236566	46335	20086	416	348	2291	225	34	1279	20	2346	1026	69	0.322957	59.1111	12	3	1	1	0.25	4142	38.7	13.7	3624	38.7	13.6	518	38.6	14.6	0.111159	0.0833333	0.0554024	4.23411	0.0240167	9.84071	0.28286	1	4.07942
firm_066	21	2019	863636	20115	326061	226604	35611	21372	373	326	2033	124	26	1145	14	2039	993	70	0.377544	60.1111	12	3	1	1	0.25	4119	39	14.1	3598	38.1	14.1	521	39.1	15.1	0.112284	0.0833333	0.0412338	4.2485	0.0247465	9.90922	0.262384	1	4.09619
firm_066	21	2020	833085	20000	359407	249677	26489	21819	355	259	1770	61	6	1034	4	1847	932	71	0.431417	60.3	13	3	1	1	0.230769	4224	38.8	13.7	3678	39	13.7	546	38.6	14.9	0.114465	0.0769231	0.0317963	4.26268	0.0261906	9.90349	0.299702	1	4.09933
firm_066	21	2021	908967	19695	372210	255082	38656	21666	342	118	2041	13	3	1042	3	1943	860	72	0.409487	60.8333	9	3	1	1	0.333333	4316	39.2	14.3	3755	39.3	14.3	561	38.7	14.1	0.11503	0.111111	0.0425274	4.27667	0.0238358	9.88812	0.280628	1	4.10814
firm_066	21	2022	982833	20099	375312	241448	71032	22746	233	39	1500	0	0	875	0	958	503	73	0.381868	61.1667	9	3	1	1	0.333333	4382	39.6	14.7	3816	39.7	14.7	566	39	14.4	0.11439	0.111111	0.0722727	4.29046	0.0231433	9.90842	0.245665	1	4.1136
firm_067	22	2004	6300000	46233	3000000	2200000	82093	35349	2266	1439	12409	6008	3088	7351	494	10387	5303	34	0.470548	57.5833	36	0	0	1	0	15138	41.8	21.9	14512	42	22.1	626	38.1	18.2	0.039711	0	0.0129384	3.52636	0.0055713	10.7415	0.344693	0	4.05323
firm_067	22	2005	6500000	46451	3000000	1800000	355587	36352	2023	1447	11462	4481	2246	6722	451	9200	4665	35	0.455746	56.9459	37	0	0	1	0	15081	42.1	22	14475	42.2	22.2	606	38.9	19.1	0.038631	0	0.0548932	3.55535	0.0056118	10.7462	0.282996	0	4.0421
firm_067	22	2006	7400000	46143	2900000	1800000	589619	37881	1976	1454	11069	5428	3300	6496	405	9318	4515	36	0.397636	60.9091	11	0	0	1	0	15212	42.3	22.3	14620	42.5	22.4	592	39.7	19.8	0.037459	0	0.0799549	3.58352	0.0051368	10.7395	0.2416	1	4.10938
firm_067	22	2007	8500000	47257	3100000	1900000	615120	41229	1871	1426	10620	4534	2347	6210	370	8536	4219	37	0.365075	59.8182	11	0	0	1	0	14346	42.5	22.6	13862	42.6	22.7	484	39.5	19.5	0.032637	0	0.0725975	3.61092	0.0048659	10.7634	0.227278	0	4.09131
firm_067	22	2008	8400000	48757	3200000	1900000	567727	45329	1885	1463	10412	3454	1517	6098	350	8978	4354	38	0.379199	60.7273	11	0	0	1	0	15083	42.3	22.5	14535	42.4	22.4	548	39.5	19.6	0.035059	0	0.0673451	3.63759	0.005377	10.7946	0.227394	0	4.10639
firm_067	22	2009	8000000	50077	3200000	2200000	226921	45797	1803	1400	9398	3594	1903	6040	303	8004	4040	39	0.399978	60.2	10	0	0	1	0	15503	42	22.1	14933	42.1	22	570	39.6	19.6	0.035463	0	0.0282048	3.66356	0.0056923	10.8213	0.273213	1	4.09767
firm_067	22	2010	8100000	52205	3300000	2500000	-123017	46824	2030	1617	10067	3260	1396	6867	354	9508	4521	40	0.405724	61.2	10	0	0	1	0	15845	41.4	21.1	15211	41.5	21.1	634	38.9	18.8	0.038473	0	-0.0152317	3.68888	0.0057976	10.8629	0.307563	1	4.11415
firm_067	22	2011	8100000	59183	3200000	2300000	98103	46663	1886	1543	9130	2821	1235	6522	309	9062	4393	41	0.391928	61.0909	11	0	0	1	0	16150	40.7	20.4	15472	40.8	20.3	678	38.3	18.1	0.04029	0	0.0121033	3.71357	0.005757	10.9884	0.288666	1	4.11236
firm_067	22	2012	7900000	60508	3100000	2400000	-196	48175	1732	1371	8419	2192	844	6317	252	8035	3831	42	0.396292	61	11	0	0	1	0	16158	39.8	20.4	15339	40.1	19.5	819	35.7	15.5	0.048242	0	-2.47e-05	3.73767	0.0060687	11.0105	0.301701	0	4.11087
firm_067	22	2013	7800000	83187	2900000	2400000	-161965	60071	1481	1211	7607	1843	723	5395	227	7324	3361	43	0.377991	61.1667	14	2	0	1	0.142857	24131	39.4	17.3	22550	39.7	17.6	1581	36.2	13.6	0.061489	0	-0.0208081	3.7612	0.0077175	11.3288	0.311673	0	4.1136
firm_067	22	2014	7800000	84361	2900000	2300000	260512	64437	1590	1367	7778	1983	983	5612	182	7351	3515	44	0.366857	60.9167	14	2	0	1	0.142857	23741	39.2	17.7	22120	39.4	17.9	1621	36.1	14.3	0.063915	0	0.0332964	3.78419	0.0082358	11.3429	0.297632	0	4.10951
firm_067	22	2015	7900000	84447	2900000	2200000	231240	62966	1746	1574	8923	1419	498	6035	148	8536	3932	45	0.361425	60.8333	14	2	0	1	0.142857	23775	39.3	17.8	22127	39.5	18.1	1648	36.2	14.6	0.064823	0	0.0291656	3.80666	0.0079417	11.3439	0.278552	0	4.10814
firm_067	22	2016	7100000	84837	2800000	2100000	144384	68493	1915	1697	9744	1234	507	6794	211	9280	4270	46	0.398835	60.6667	13	2	0	1	0.153846	24903	38.7	16.9	23068	39	17.2	1835	35.2	13.5	0.068629	0	0.0202411	3.82864	0.009602	11.3485	0.290461	0	4.10539
firm_067	22	2017	8000000	92309	3100000	2300000	147168	69110	1635	1373	8621	987	426	5721	143	7257	3526	47	0.390816	61.5455	13	2	0	1	0.153846	24822	37.9	16	22776	38.3	16.3	2046	33.9	12.3	0.07615	0	0.0184691	3.85015	0.0086731	11.4329	0.28377	0	4.11978
firm_067	22	2018	7600000	97996	2900000	2000000	221061	74071	1855	1567	9771	721	297	6377	118	8338	4139	48	0.378662	61.8182	14	3	1	1	0.214286	25101	37.4	15.4	22865	37.8	15.8	2236	33.3	11.7	0.081794	0.0714286	0.029116	3.8712	0.0097559	11.4927	0.262185	0	4.1242
firm_067	22	2019	8000000	105796	3200000	2200000	257579	72043	1825	1535	9463	392	147	6318	80	7985	3949	49	0.403337	61.3	13	3	1	1	0.230769	26570	37.2	15.1	24087	37.7	15.6	2483	32.5	10.9	0.085464	0.0769231	0.0319993	3.89182	0.00895	11.5693	0.278479	0	4.11578
firm_067	22	2020	7400000	106599	2800000	2600000	-426120	77691	1567	894	8502	166	53	5399	39	6951	3356	50	0.377778	61.1818	18	7	1	1	0.388889	27096	37.2	15.1	24426	37.8	15.6	2670	32.3	10.6	0.0897	0.0555556	-0.057236	3.91202	0.0104354	11.5768	0.342935	0	4.11385
firm_067	22	2021	7600000	106226	3000000	2700000	-19327	65336	1367	305	7603	65	26	4759	17	5867	2771	51	0.390145	61.8182	18	7	1	1	0.388889	29579	37.2	15.5	26578	37.7	16	3001	32.4	11	0.092112	0.0555556	-0.0025518	3.93183	0.0086264	11.5733	0.352686	0	4.1242
firm_067	22	2022	8800000	106528	3100000	2800000	667530	66431	968	153	5503	7	2	3713	2	4000	1907	52	0.34878	62.4444	14	5	1	1	0.357143	28708	38.5	16.5	25810	39	17	2898	33.9	12	0.091691	0.0714286	0.0762687	3.95124	0.0075901	11.5762	0.324108	0	4.13428
firm_068	22	2004	1900000	26179	1000000	786327	22066	16928	883	566	5677	1963	1209	2574	244	4132	2056	55	0.522437	59	10	0	0	1	0	8586	41.8	20.5	7901	42.2	21.1	685	37	14.2	0.073886	0	0.0115147	4.00733	0.0088335	10.1727	0.410328	0	4.07754
firm_068	22	2005	1900000	27067	966634	694010	51288	19700	1010	661	6467	2009	1252	2724	280	5021	2279	56	0.508433	59.8889	9	0	0	1	0	8425	41.6	20.3	7739	42	20.8	686	37.3	14.1	0.075294	0	0.0269766	4.02535	0.0103619	10.2061	0.365038	0	4.09249
firm_068	22	2006	2100000	29068	961873	620073	84559	24120	1000	722	6118	1773	972	3104	222	5541	2170	57	0.463723	60.6667	9	0	0	1	0	8673	41.3	20.1	8005	41.7	20.6	668	37.2	14.7	0.071513	0	0.0407662	4.04305	0.0116284	10.2774	0.29894	0	4.10539
firm_068	22	2007	2200000	31828	1000000	684692	109668	24893	938	664	5664	1639	958	3042	203	4814	2096	58	0.448243	61.2222	11	2	0	1	0.181818	9048	41	19.8	8360	41.3	20.2	688	37.6	15	0.070666	0	0.0489246	4.06044	0.0111052	10.3681	0.305452	0	4.11451
firm_068	22	2008	2300000	33657	1000000	594136	88923	30138	944	641	5290	1380	675	3072	194	5115	2164	59	0.441052	61.8889	11	2	0	1	0.181818											0	0.0381807	4.07754	0.0129403	10.424	0.255103		4.12534
firm_068	22	2009	2300000	33526	970537	807394	-31438	31029	1052	743	6028	1459	865	3334	227	5443	2405	60	0.422802	59.375	11	2	0	1	0.181818	9932	40.7	20.1	9199	41.9	21.2	733	38.5	19.7	0.068729	0	-0.0136956	4.09434	0.0135174	10.4201	0.351731	1	4.08387
firm_068	22	2010	2200000	33629	968070	884170	6304	28255	944	706	5324	1311	868	3156	232	5113	2172	61	0.430379	60.1111	11	2	0	1	0.181818	10129	41.4	20.2	9382	42.1	21.3	747	38.7	19.8	0.068683	0	0.0028026	4.11087	0.0125614	10.4231	0.393079	1	4.09619
firm_068	22	2011	2200000	34772	933339	745785	52939	29832	918	688	5287	1006	579	3251	163	4766	1984	62	0.41825	60.7778	11	2	0	1	0.181818	9933	41.3	19	9184	41.5	19	749	38.3	19.1	0.070118	0	0.0237232	4.12713	0.0133684	10.4566	0.334203	1	4.10722
firm_068	22	2012	2200000	35496	904837	706682	-14248	31436	895	718	5125	992	569	3349	169	4998	2008	63	0.419001	60.375	10	2	0	1	0.2	10370	41.1	18.5	9519	41.8	18.5	851	39.9	18.5	0.07584	0	-0.0065978	4.14314	0.014557	10.4772	0.327242	1	4.10058
firm_068	22	2013	2200000	36018	907835	694192	-26976	30763	885	684	4948	780	423	3384	148	4462	1930	64	0.40765	61.375	10	2	0	0	0.2	10398	40.4	17.7	9693			705			0.063496	0	-0.0121132	4.15888	0.0138137	10.4918	0.311717		4.117
firm_068	22	2014	2300000	36019	913016	662700	70191	28494	835	683	4964	730	346	3256	112	4393	1828	65	0.398935	60.1111	11	2	0	1	0.181818	10586	38.2	16.1	9891	38	16.1	695	40.9	15.9	0.061608	0	0.0306694	4.17439	0.0124502	10.4918	0.289561	1	4.09619
firm_068	22	2015	2300000	36420	926994	585001	86549	29920	891	619	5427	681	257	3372	89	4810	1982	66	0.402999	59.75	11	2	0	1	0.181818	10609	40.4	17.8	9881	40.1	17.8	728	43	17	0.064215	0	0.0376261	4.18966	0.0130073	10.5029	0.254322	1	4.09017
firm_068	22	2016	2300000	36338	926830	701975	-33682	29843	929	579	5787	576	251	3458	104	4851	2071	67	0.409896	60.2727	16	5	0	1	0.3125	10833	40	17.3	10090	39.7	17.3	743	42.9	16.9	0.064185	0	-0.0148961	4.20469	0.0131982	10.5006	0.310453	1	4.09888
firm_068	22	2017	2300000	36951	972313	731887	-19299	30102	674	505	4540	332	123	2838	47	3052	1490	68	0.420835	61.2727	16	5	0	1	0.3125	11034	39.5	16.7	10241	39.3	16.8	793	42.3	16.2	0.06705	0	-0.008353	4.21951	0.0130287	10.5174	0.316775	1	4.11533
firm_068	22	2018	2400000	37436	981689	660422	62547	32014	732	510	4906	292	144	2515	63	3097	1642	69	0.417309	59.4	15	5	0	1	0.333333	11191	39.2	16.3	10304	39	16.4	887	41.7	15.4	0.073439	0	0.0265883	4.23411	0.0136089	10.5304	0.280741	1	4.08429
firm_068	22	2019	2400000	39341	930584	769932	38528	34495	667	473	4665	195	90	2399	42	2816	1472	70	0.390186	60.4	16	6	1	1	0.375	11401	39	15.9								0.0625	0.0161545	4.2485	0.0144635	10.58	0.322826		4.10099
firm_068	22	2020	2400000	40831	1000000	881751	-68327	35890	581	327	4582	125	23	2117	8	2623	1331	71	0.421358	60.2	16	6	1	1	0.375	11560	38.9	15.6								0.0625	-0.0283374	4.26268	0.0148848	10.6172	0.365691		4.09767
firm_068	22	2021	2600000	40517	1100000	997750	22653	31008	528	54	4039	66	6	2201	5	2001	1096	72	0.417604	61	13	6	1	1	0.461538	11837	38.9	15.2								0.0769231	0.0087705	4.27667	0.0120052	10.6095	0.386295		4.11087
firm_068	22	2022	2700000	38106	1100000	971459	63689	33244	369	35	3159	47	1	1539	1	1398	764	73	0.388529	62	8	6	2	1	0.75	11296	38.9	15.2								0.25	0.02334	4.29046	0.0121829	10.5481	0.356009		4.12713
firm_069	22	2004	3700000	52557	2000000	1600000	106872	36529	1749	855	8875	2730	1740	5451	445	7457	3975	2	0.540655	64.6667	6	0	0	0	0											0	0.0286948	0.693147	0.0098079	10.8697	0.434907		4.16925
firm_069	22	2005	3700000	52503	1800000	1300000	160057	37192	1594	899	7856	2280	1350	4867	367	6389	3367	3	0.5049	60.3333	6	0	0	0	0											0	0.0437746	1.09861	0.0101718	10.8686	0.357187		4.09988
firm_069	22	2006	3600000	53111	1800000	1200000	325996	38193	1449	827	7202	2078	1139	4819	313	6290	3157	4	0.503355	61.3333	6	0	0	0	0											0	0.0897981	1.38629	0.0105206	10.8801	0.320178		4.11632
firm_069	22	2007	3900000	53610	1800000	1100000	299683	38149	1269	801	6121	1759	986	4225	289	5170	2657	5	0.469124	61.6	7	2	0	0	0.285714											0	0.0773946	1.60944	0.0098522	10.8895	0.281174		4.12066
firm_069	22	2008	4200000	56688	1800000	1300000	261845	39483	1418	971	6839	1759	940	4905	269	5894	3000	6	0.442074	61.4	7	2	0	0	0.285714	14492	43	22.4	13605	43.1	22.6	887	40.8	20.4	0.057676	0	0.0627914	1.79176	0.0094682	10.9453	0.310073	1	4.11741
firm_069	22	2009	4300000	56547	1800000	1700000	194229	41938	1361	937	6479	1543	889	4690	266	5526	2848	7	0.425797	62.5	6	2	0	0	0.333333	14588	42.7	22.1	13726	42.7	22.2	862	41.4	21	0.055793	0	0.044868	1.94591	0.0096879	10.9428	0.383446	1	4.13517
firm_069	22	2010	3900000	53892	1800000	1500000	45659	36082	1340	967	6641	1681	1036	4655	293	5625	2943	8	0.459424	61.4	7	2	0	0	0.285714	13922	41.4	20.8	13081	41.3	20.8	841	42	21.5	0.056967	0	0.0116527	2.07944	0.0092085	10.8947	0.388282	1	4.11741
firm_069	22	2011	4000000	54400	1700000	1500000	58608	33523	1667	1257	8242	1721	902	5691	282	6821	3594	9	0.430594	62.75	6	2	0	0	0.333333	14154	41.7	21.1	13306	41.7	21.1	848	42.9	21.8	0.056526	0	0.0147381	2.19722	0.00843	10.9041	0.366806	1	4.13916
firm_069	22	2012	4000000	54133	1600000	1600000	-36633	34243	1372	1079	6838	1060	615	4856	217	5824	2915	10	0.410476	62.25	6	2	0	0	0.333333	14081	41.4	20.7	13231	41.3	20.6	850	43.5	22.2	0.056929	0	-0.0091417	2.30259	0.0085452	10.8992	0.403413	1	4.13116
firm_069	22	2013	4100000	57044	1600000	1500000	39599	33662	1248	1043	5762	1038	612	4204	192	5234	2625	11	0.3912	63.25	6	2	0	0	0.333333	13917	41.1	20.2	13022	40.9	20.1	895	43.1	21.8	0.060424	0	0.0096406	2.3979	0.0081952	10.9516	0.361401	1	4.1471
firm_069	22	2014	4200000	57210	1600000	1400000	102382	31177	1198	1024	5714	809	465	4173	184	5082	2591	12	0.377006	63	5	2	0	0	0.4	13770	41.1	20.1	12845	40.9	20	925	43	21.8	0.062947	0	0.024137	2.48491	0.0073501	10.9545	0.327858	1	4.14314
firm_069	22	2015	4600000	58856	1600000	1400000	139357	32488	1277	1079	6248	793	438	4534	171	5447	2752	13	0.351249	62.3333	5	2	0	0	0.4	13824	42.6	21.5	12879	42.5	21.4	945	44.6	23.5	0.063985	0	0.0300376	2.56495	0.0070026	10.9828	0.309034	1	4.1325
firm_069	22	2016	4200000	59460	1600000	1200000	37652	35153	1082	914	5389	676	391	3817	139	4354	2305	14	0.384234	63.3333	5	2	0	0	0.4	14462	40	18.2	13457	39.8	18	1005	42.5	21.2	0.064977	0	0.0088909	2.63906	0.0083008	10.9931	0.287794	1	4.14841
firm_069	22	2017	4300000	60439	1700000	1400000	72625	35536	1033	872	5200	517	275	3539	99	4219	2104	15	0.380732	63	8	3	0	0	0.375	14980	39.4	17.5	13841	39.2	17.3	1139	41.1	19.4	0.070662	0	0.016749	2.70805	0.0081954	11.0094	0.317062	1	4.14314
firm_069	22	2018	4500000	61234	1700000	1300000	149987	34714	971	800	5016	357	196	3204	101	3694	2006	16	0.381593	64	8	3	0	0	0.375	15578	38.9	16.5	14327	38.7	16.3	1251	40.3	18.5	0.074336	0	0.0336226	2.77259	0.0077818	11.0225	0.28336	1	4.15888
firm_069	22	2019	4700000	62083	1800000	1400000	169825	37271	1044	912	5098	277	146	3246	86	4159	2218	17	0.389711	62.2	8	3	0	0	0.375	15677	38.7	16.3	14373	38.5	16.1	1304	40.3	18.2	0.076792	0	0.0360624	2.83321	0.0079145	11.0362	0.295486	1	4.13035
firm_069	22	2020	4600000	64009	1700000	1600000	-193290	38716	1038	852	5621	130	67	3579	37	4048	2222	18	0.369717	63.2	8	3	1	0	0.375	15998	38.4	15.9	14636	38.2	15.8	1362	40.3	17.9	0.078456	0.125	-0.0416025	2.89037	0.008333	11.0668	0.351963	1	4.1463
firm_069	22	2021	4700000	64371	1800000	1800000	-19063	36205	1004	573	5641	35	8	3659	7	3925	2046	19	0.380733	63.4	8	3	1	0	0.375	16089	37.2	15.4	14671	37	15.2	1418	39.6	17.6	0.080996	0.125	-0.0040952	2.94444	0.0077777	11.0724	0.377188	1	4.14946
firm_069	22	2022	5300000	64296	1900000	1700000	289793	39658	942	373	4605	7	2	3308	2	3670	1907	20	0.350002	64.4	8	3	1	0	0.375	15600	38.5	16.1	14246	38.3	16	1354	41.3	18.5	0.079863	0.125	0.0548029	2.99573	0.0074998	11.0712	0.3259	1	4.16511
firm_070	22	2004	52800	423	27842	11234	8912	75	6	4	37	8	7	26	1	35	20	52	0.527311	64.1429	8	1	0	0	0.125											0	0.168788	3.95124	0.0014205	6.04737	0.212765		4.16111
firm_070	22	2005	55542	428	27248	9267	15461	164	8	7	48	33	33	29	5	46	13	53	0.490584	65.1429	8	1	0	0	0.125											0	0.278366	3.97029	0.0029527	6.05912	0.166847		4.17658
firm_070	22	2006	68848	423	28399	8058	15956	233	1	1	15	4	4	2	1	4	2	54	0.412488	61.2222	10	1	0	0	0.1											0	0.231757	3.98898	0.0033843	6.04737	0.11704		4.11451
firm_070	22	2007	104902	425	35491	6074	26086	348	0	0	0	0	0	0	0	0	0	55	0.338325	62.2222	11	2	0	0	0.181818											0	0.24867	4.00733	0.0033174	6.05209	0.0579017		4.13071
firm_070	22	2008	120360	431	42138	3342	32803	294	1	1	5	0	0	3	0	2	2	56	0.3501	63.2222	11	2	0	0	0.181818											0	0.272541	4.02535	0.0024427	6.06611	0.0277667		4.14666
firm_070	22	2009	105648	449	48663	3137	10531	432	0	0	0	0	0	0	0	0	0	57	0.460615	66.5	7	1	0	0	0.142857											0	0.0996801	4.04305	0.0040891	6.10702	0.0296929		4.1972
firm_070	22	2010	115790	459	53689	3208	8140	685	0	0	0	0	0	0	0	0	0	58	0.463676	61.875	9	1	0	0	0.111111											0	0.0702997	4.06044	0.0059159	6.12905	0.0277053		4.12512
firm_070	22	2011	126543	475	49897	3024	11261	2020	0	0	0	0	0	0	0	0	0	59	0.394309	62.5556	10	1	0	0	0.1											0	0.0889895	4.07754	0.015963	6.16331	0.023897		4.13605
firm_070	22	2012	123921	489	52115	2574	1175	1539	0	0	0	0	0	0	0	0	0	60	0.42055	62.5	9	1	0	1	0.111111											0	0.0094818	4.09434	0.0124192	6.19236	0.0207713		4.13517
firm_070	22	2013	125771	491	48697	3663	2126	2814	1	1	6	0	0	4	0	1	1	61	0.387188	63.5	9	1	0	1	0.111111											0	0.0169037	4.11087	0.022374	6.19644	0.0291244		4.15104
firm_070	22	2014	116175	494	42228	3542	-6149	2320	1	0	11	0	0	3	0	4	4	62	0.363486	62.7143	8	1	0	1	0.125											0	-0.0529288	4.12713	0.0199699	6.20254	0.0304885		4.13859
firm_070	22	2015	120105	498	39800	4435	-1611	999	0	0	0	0	0	0	0	0	0	63	0.331377	63.7143	8	1	0	1	0.125											0	-0.0134133	4.14314	0.0083177	6.2106	0.036926		4.15441
firm_070	22	2016	73840	482	10190	2721	-38343	171	1	0	19	0	0	1	0	3	1	64	0.138001	64.7143	9	2	0	1	0.222222											0	-0.519271	4.15888	0.0023158	6.17794	0.0368499		4.16998
firm_070	22	2017	71760	468	9542	4625	-3540	128	0	0	0	0	0	0	0	0	0	65	0.132971	65	9	2	0	1	0.222222											0	-0.0493311	4.17439	0.0017837	6.14847	0.0644509		4.17439
firm_070	22	2018	70351	464	9292	4361	-775	144	0	0	0	0	0	0	0	0	0	66	0.132081	61.4286	9	2	0	1	0.222222											0	-0.0110162	4.18966	0.0020469	6.13988	0.0619892		4.11787
firm_070	22	2019	71933	456	9146	3936	3716	142	0	0	0	0	0	0	0	0	0	67	0.127146	62.4286	9	2	0	1	0.222222											0	0.0516592	4.20469	0.0019741	6.12249	0.0547176		4.13402
firm_070	22	2020	69960	459	8596	3414	650	190	0	0	0	0	0	0	0	0	0	68	0.12287	59.5714	9	2	0	1	0.222222											0	0.009291	4.21951	0.0027158	6.12905	0.0487993		4.08718
firm_070	22	2021	75484	458	7606	3941	1180	234	1	0	18	0	0	1	0	9	2	69	0.100763	58.8333	9	3	1	1	0.333333											0.111111	0.0156325	4.23411	0.0031	6.12687	0.0522097		4.07471
firm_070	22	2022	89852	460	7734	4190	11379	276	1	0	7	0	0	6	0	2	1	70	0.086075	59.8333	9	3	1	1	0.333333											0.111111	0.126642	4.2485	0.0030717	6.13123	0.0466322		4.09156
firm_071	27	2004	180019	4210	72985	45271	2000	2918	193	94	1074	331	254	454	51	782	420	53	0.405429	59.5385	13	0	0	1	0											0	0.0111099	3.97029	0.0162094	8.34522	0.251479		4.08662
firm_071	27	2005	184683	4267	52227	33278	3284	3081	176	110	914	253	151	461	37	718	369	54	0.282793	59.1667	12	0	0	1	0											0	0.0177818	3.98898	0.0166826	8.35867	0.18019		4.08036
firm_071	27	2006	196656	4287	53103	41137	6586	3022	146	86	849	138	71	395	22	562	291	55	0.27003	60.0769	13	0	0	1	0											0	0.03349	4.00733	0.0153669	8.36334	0.209182		4.09563
firm_071	27	2007	232444	4313	58642	34945	12515	3312	170	105	886	185	114	434	36	655	355	56	0.252284	59.9231	13	0	0	1	0											0	0.0538409	4.02535	0.0142486	8.36939	0.150337		4.09306
firm_071	27	2008	262453	4540	61277	40913	17484	3402	192	121	1046	181	121	534	39	663	376	57	0.233478	60.3333	15	0	0	1	0											0	0.0666176	4.04305	0.0129623	8.42068	0.155887		4.09988
firm_071	27	2009	296909	4752	91327	71917	16034	4178	118	72	686	120	68	322	22	426	223	58	0.307593	60.3846	13	0	0	1	0											0	0.0540031	4.06044	0.0140717	8.46632	0.242219		4.10073
firm_071	27	2010	322986	4905	111166	69098	17528	4141	133	103	853	97	49	383	18	442	261	59	0.344182	60.2308	13	0	0	1	0											0	0.0542686	4.07754	0.012821	8.49801	0.213935		4.09818
firm_071	27	2011	339263	4880	117540	84884	16532	4487	135	98	886	132	62	426	18	510	271	60	0.346457	61.6667	8	1	0	1	0.125											0	0.0487292	4.09434	0.0132257	8.4929	0.250201		4.12174
firm_071	27	2012	325653	4867	106541	67389	12591	4626	166	124	1070	107	37	488	15	698	336	61	0.327161	62.1667	8	1	0	1	0.125											0	0.0386639	4.11087	0.0142053	8.49023	0.206935		4.12982
firm_071	27	2013	303970	4804	94476	58305	8281	4054	97	77	712	112	79	357	13	396	204	62	0.310807	62.1429	8	1	0	1	0.125											0	0.0272428	4.12713	0.0133368	8.4772	0.191812		4.12944
firm_071	27	2014	293139	4754	85672	55021	5527	3836	102	73	665	86	46	306	17	432	224	63	0.292257	62	8	1	0	1	0.125											0	0.0188545	4.14314	0.0130859	8.46674	0.187696		4.12713
firm_071	27	2015	321083	5225	82775	35912	-3740	4104	99	82	624	86	31	251	17	366	206	64	0.257799	62.8333	8	2	0	0	0.25											0	-0.0116481	4.15888	0.0127817	8.56121	0.111847		4.14049
firm_071	27	2016	293138	5224	48715	63322	-16409	4292	130	101	1071	108	26	413	14	584	291	65	0.166185	61.5	8	2	0	1	0.25											0	-0.0559771	4.17439	0.0146416	8.56102	0.216014		4.11904
firm_071	27	2017	275315	5239	32233	59337	-4954	4237	123	95	893	63	25	461	13	594	268	66	0.117077	59.5	8	2	0	0	0.25											0	-0.0179939	4.18966	0.0153896	8.56389	0.215524		4.08598
firm_071	27	2018	297433	5156	33040	63414	10951	4369	70	62	578	62	7	272	1	311	153	67	0.111084	59.4286	9	2	0	1	0.222222											0	0.0368184	4.20469	0.014689	8.54792	0.213204		4.08477
firm_071	27	2019	305471	5174	34514	63174	20190	4506	99	77	966	35	12	305	3	395	231	68	0.112986	60.4286	9	2	0	1	0.222222											0	0.0660947	4.21951	0.014751	8.5514	0.206809		4.10146
firm_071	27	2020	297173	5334	39146	59205	9534	4708	92	44	1009	25	4	304	3	336	188	69	0.131728	60	9	3	0	1	0.333333	2658	39.1	14.4								0	0.0320823	4.23411	0.0158426	8.58186	0.199227		4.09434
firm_071	27	2021	316249	5442	46201	68715	7042	4586	156	29	1846	27	0	497	0	524	299	70	0.146091	60.8333	9	3	0	0	0.333333	1846	39.7	13.4								0	0.0222673	4.2485	0.0145012	8.6019	0.217281		4.10814
firm_071	27	2022	339729	5329	44509	54232	14123	4909	122	10	1397	25	0	495	0	431	237	71	0.131013	60.6	8	3	0	1	0.375	1767	39.6	13.7								0	0.0415714	4.26268	0.0144498	8.58092	0.159633		4.10429
firm_072	23	2004	392545	9397	194863	118947	11452	2959	326	227	2611	976	830	809	108	1731	865	54	0.496409	60.9	11	1	0	1	0.090909											0	0.0291737	3.98898	0.007538	9.14815	0.303015		4.10923
firm_072	23	2005	409019	9701	196298	125022	20780	5881	234	151	1829	692	610	643	67	1171	558	55	0.479924	61.9	11	1	0	1	0.090909											0	0.0508045	4.00733	0.0143783	9.17998	0.305663		4.12552
firm_072	23	2006	460225	9965	203906	126558	23374	6019	225	134	1477	956	850	660	67	1358	590	56	0.443057	61.9091	13	2	0	1	0.153846											0	0.0507882	4.02535	0.0130784	9.20683	0.274992		4.12567
firm_072	23	2007	483397	10403	195604	124658	31370	7359	219	116	1753	872	785	757	61	1152	546	57	0.404645	61.25	8	1	0	1	0.125											0	0.0648949	4.04305	0.0152235	9.24985	0.257879		4.11496
firm_072	23	2008	486238	11369	184168	131911	7830	8314	188	113	1115	1052	986	549	65	1095	487	58	0.378761	62.2857	8	1	0	1	0.125											0	0.0161032	4.06044	0.0170986	9.33865	0.271289		4.13173
firm_072	23	2009	410258	11189	169299	153084	-67256	8011	101	64	559	552	504	319	31	560	275	59	0.412665	60.25	8	1	0	0	0.125											0	-0.163936	4.07754	0.0195267	9.32269	0.373141		4.0985
firm_072	23	2010	416541	9851	157007	149675	13899	4941	136	112	653	344	297	427	31	741	322	60	0.37693	59.4286	8	1	0	0	0.125											0	0.0333677	4.09434	0.011862	9.19533	0.359328		4.08477
firm_072	23	2011	411027	9810	147790	140071	21160	4623	130	96	711	250	139	487	27	846	355	61	0.359563	57.75	9	1	0	0	0.111111											0	0.0514808	4.11087	0.0112474	9.19116	0.340783		4.05612
firm_072	23	2012	413106	10113	150996	129719	11531	4967	119	104	693	174	103	464	20	836	321	62	0.365514	58.75	9	1	0	0	0.111111											0	0.0279129	4.12713	0.0120235	9.22158	0.314009		4.07329
firm_072	23	2013	438072	10154	152027	122361	9910	5867	117	94	669	109	82	436	19	752	313	63	0.347037	58.125	10	2	0	0	0.2											0	0.0226219	4.14314	0.0133928	9.22562	0.279317		4.0626
firm_072	23	2014	503825	10802	156397	174066	3662	5795	171	142	859	350	233	536	29	898	432	64	0.310419	58.6667	11	2	0	0	0.181818											0	0.0072684	4.15888	0.011502	9.28749	0.345489		4.07187
firm_072	23	2015	538646	10804	164058	175907	17237	6265	141	120	706	155	101	433	21	905	458	65	0.304575	58	9	2	0	0	0.222222	1611	42.3	17	1521	42.6	17.2	90	36.9	13.5	0.05291	0	0.0320006	4.17439	0.011631	9.28767	0.326573	0	4.06044
firm_072	23	2016	484800	11132	162931	166791	-20244	6575	124	109	541	94	43	346	21	607	321	66	0.336079	56.75	6	2	0	0	0.333333	1663	42.6	17	1559	42.9	17.3	104	37.1	12.6	0.058857	0	-0.0417574	4.18966	0.0135623	9.31758	0.344041	0	4.03866
firm_072	23	2017	518981	11630	169397	161903	19605	7163	108	101	478	163	74	338	17	527	281	67	0.326403	57.75	6	2	0	0	0.333333	1739	42.7	16.4	1610	43.1	16.8	129	37.9	11.3	0.069058	0	0.0377759	4.20469	0.013802	9.36134	0.311963	0	4.05612
firm_072	23	2018	522418	12276	183369	171309	275	8015	100	87	447	53	23	352	10	534	254	68	0.351001	58.75	6	2	0	0	0.333333	1840	42.4	15.5	1699	42.8	15.9	141	36.2	10	0.071176	0	0.0005264	4.21951	0.0153421	9.4154	0.327916	0	4.07329
firm_072	23	2019	523315	12498	189857	162672	5177	9523	154	124	754	70	36	490	17	840	414	69	0.362797	59.75	6	2	0	0	0.333333	1943	42.1	14.8	1763	42.5	15.2	180	37	8.5	0.084786	0	0.0098927	4.23411	0.0181975	9.43332	0.310849	0	4.09017
firm_072	23	2020	537119	12197	189124	177823	1712	10125	97	51	336	21	12	318	5	538	255	70	0.352108	60.4	8	3	0	0	0.375	2030	42	14.4	1820	42.5	15.1	210	36.6	7.4	0.09375	0	0.0031874	4.2485	0.0188506	9.40894	0.331068	0	4.10099
firm_072	23	2021	595107	11826	200037	189349	46193	10571	121	33	459	7	1	336	1	597	281	71	0.336136	59.6	8	3	1	0	0.375	2069	42.3	14.2	1850	42.8	14.9	219	38.1	7.6	0.095717	0.125	0.0776213	4.26268	0.0177632	9.37806	0.318176	0	4.08766
firm_072	23	2022	637878	11881	197124	164029	52871	10939	104	25	332	0	0	432	0	536	240	72	0.309031	59.6	8	3	1	0	0.375	2139	42.3	14.2	1897	42.9	15	242	37.2	7.2	0.101638	0.125	0.0828858	4.27667	0.017149	9.3827	0.257148	0	4.08766
firm_073	23	2004	1400000	20930	673224	519593	5323	11232	918	396	4983	1293	858	2387	233	4228	2340	54	0.469108	60	9	1	0	1	0.111111											0	0.0037091	3.98898	0.0078266	9.94894	0.362057		4.09434
firm_073	23	2005	1400000	19638	652008	466770	16374	10448	1043	483	4972	1813	1259	2762	239	4969	2725	55	0.458894	60.75	9	1	0	1	0.111111	4904	42.1	20.7	4476	42.6	21.2	428	35.4	14.9	0.08027	0	0.0115243	4.00733	0.0073535	9.88522	0.328521	0	4.10677
firm_073	23	2006	1600000	19020	651804	474663	58802	10859	839	395	4220	996	635	2369	187	3997	2120	56	0.404987	61	10	1	0	1	0.1	3744	41.3	19.7	3407	41.8	20.2	337	35.5	14.7	0.082578	0	0.0365356	4.02535	0.006747	9.85325	0.294923	0	4.11087
firm_073	23	2007	1800000	19631	680472	475393	71382	11112	734	366	3499	986	575	2286	158	3335	1812	57	0.383602	61.2222	10	1	0	1	0.1	3848	41.2	19.3	3505	41.7	20	343	36.1	15.4	0.081842	0	0.0402402	4.04305	0.0062642	9.88486	0.267993	0	4.11451
firm_073	23	2008	1900000	19467	681068	485718	74268	11676	671	392	3666	784	495	1967	156	3441	1732	58	0.3669	61.7778	9	1	0	1	0.111111	4448	40.1	18.4	4064	41.4	18.9	384	37	15.5	0.07947	0	0.0400091	4.06044	0.00629	9.87648	0.261663	0	4.12354
firm_073	23	2009	1700000	21224	710058	574518	6106	11852	807	493	4100	972	640	2309	195	4421	2026	59	0.409963	60.375	9	1	0	1	0.111111	4648	40.8	18.2	4218	41.1	18.5	430	37.4	15.2	0.084679	0	0.0035254	4.07754	0.0068429	9.96289	0.331707	0	4.10058
firm_073	23	2010	1800000	21641	726315	662430	-66555	10897	726	447	3508	731	386	2038	128	3767	1841	60	0.397671	59.5	9	1	0	1	0.111111	4730	40.4	17.9	4318	40.8	18.2	412	37.6	14.7	0.080124	0	-0.0364401	4.09434	0.0059663	9.98235	0.362693	0	4.08598
firm_073	23	2011	1800000	21762	687602	572321	14274	11243	643	406	3372	592	367	1929	118	3616	1527	61	0.374225	60.125	9	1	0	1	0.111111	4361	40.7	18	3955	40.9	18.2	406	37.8	15.5	0.085169	0	0.0077686	4.11087	0.006119	9.98792	0.311483	1	4.09643
firm_073	23	2012	1800000	22015	662834	565542	9565	11743	641	430	3066	769	355	1970	84	3535	1524	62	0.378358	61.125	9	1	0	1	0.111111	4239	41	18	3853	41.2	18.7	386	38.1	14.3	0.083459	0	0.0054599	4.12713	0.0067031	9.99948	0.322822	0	4.11292
firm_073	23	2013	1800000	22181	658974	549198	36948	11401	550	355	2748	540	193	1764	59	3106	1284	63	0.363719	60.75	9	1	0	0	0.111111	4168	41	17	3758	41.3	18.1	410	38.6	14.5	0.089559	0	0.0203934	4.14314	0.0062928	10.007	0.303128	1	4.10677
firm_073	23	2014	1800000	23112	650571	514279	52551	10986	482	329	2472	580	188	1591	65	2940	1156	64	0.365797	61.375	9	1	0	0	0.111111	4183	41.7	17.2	3755	41.9	18.5	428	39.5	14.2	0.092822	0	0.0295478	4.15888	0.0061771	10.0481	0.289164	0	4.117
firm_073	23	2015	1900000	23413	655034	490825	56147	10530	514	354	2803	508	175	1776	51	2846	1247	65	0.345089	60.7143	9	2	0	0	0.222222	4448	42.5	18.8	3957	42.7	19	491	41.4	14.2	0.099413	0	0.0295797	4.17439	0.0055475	10.061	0.25858	0	4.10618
firm_073	23	2016	1800000	24636	670237	452038	67536	11225	402	265	2009	385	122	1422	27	1952	949	66	0.373729	60.5	9	3	1	0	0.333333	4525	41.2	17.5	4019	41.5	17.9	506	39	13.8	0.100576	0.111111	0.0376586	4.18966	0.0062591	10.112	0.25206	0	4.10264
firm_073	23	2017	1900000	24859	666226	480079	35573	11344	486	309	2470	360	126	1571	39	2586	1210	67	0.351211	61.5	9	3	1	1	0.333333	4580	41.1	17.5	4066	41.4	17.9	514	39.2	13.9	0.100903	0.111111	0.0187528	4.20469	0.0059802	10.121	0.253081	0	4.11904
firm_073	23	2018	2000000	26959	645559	469508	44137	11614	414	259	2278	221	78	1344	30	2224	1030	68	0.320363	59.6667	9	3	1	1	0.333333	4664	41.7	17.5	4176	41.9	17.9	488	38.7	14.7	0.09472	0.111111	0.0219033	4.21951	0.0057635	10.2021	0.232997	0	4.08877
firm_073	23	2019	1900000	28426	687415	486921	7606	10912	384	224	1947	237	127	1250	11	1828	900	69	0.354654	59.5385	19	6	1	1	0.315789	4807	41.2	17.2	4240	41.5	17.6	567	38.5	14.5	0.105508	0.0526316	0.0039241	4.23411	0.0056298	10.2551	0.251214	0	4.08662
firm_073	23	2020	1900000	28601	659298	520123	-69308	10881	397	160	2050	172	26	1254	15	2171	880	70	0.346261	59.3846	18	6	1	1	0.333333	4906	41.3	17.3	4300	41.7	17.7	606	38.3	14.3	0.109942	0.0555556	-0.0364003	4.2485	0.0057147	10.2612	0.273167	0	4.08404
firm_073	23	2021	2000000	27162	665402	562313	30777	11127	336	52	1967	82	2	1130	0	1528	761	71	0.326891	60.25	18	6	1	1	0.333333	6153	41.8	17.6	5432	42.1	18	721	39.3	14.4	0.104888	0.0555556	0.0151198	4.26268	0.0054663	10.2096	0.276247	0	4.0985
firm_073	23	2022	2100000	23711	629199	542586	52614	11604	252	21	1485	52	0	912	0	964	526	72	0.296089	59.9091	18	7	3	0	0.388889	6208	42	17.7	5455	42.3	18.2	753	39.3	14.1	0.108174	0.166667	0.0247592	4.27667	0.0054606	10.0737	0.255331	0	4.09283
firm_074	23	2004	517930	8187	190897	118082	19882	4286	324	98	1772	1271	779	727	75	1792	830	54	0.368577	58.2857	7	0	0	1	0											0	0.0383874	3.98898	0.0082752	9.0103	0.227988		4.06536
firm_074	23	2005	573925	8646	207745	140635	37017	4812	310	118	1904	770	352	677	79	1714	841	55	0.361972	59.2857	7	0	0	1	0											0	0.064498	4.00733	0.0083844	9.06485	0.245041		4.08237
firm_074	23	2006	772562	9066	232338	158303	62800	5297	333	131	2091	806	568	724	87	1757	866	56	0.300737	58.125	8	0	0	1	0											0	0.081288	4.02535	0.0068564	9.11229	0.204906		4.0626
firm_074	23	2007	929208	8551	250700	135390	126054	5392	347	151	2020	569	292	729	68	1637	827	57	0.2698	58.4286	8	1	0	0	0.125											0	0.135657	4.04305	0.0058028	9.0538	0.145705		4.0678
firm_074	23	2008	1100000	9786	278149	194922	137808	6111	338	172	2182	675	362	692	76	1733	782	58	0.254781	58.8571	8	1	0	1	0.125	2898	40.9	18.6	2665	41.5	19.1	233	33.9	12.9	0.074417	0	0.126231	4.06044	0.0055976	9.18871	0.178546	0	4.07511
firm_074	23	2009	880001	9312	260166	157037	21974	5896	243	118	1517	486	263	602	42	1240	571	59	0.295643	59.8571	8	1	0	1	0.125	2916	41	18.5	2665	41.6	19.9	251	34.2	12.2	0.079255	0	0.0249704	4.07754	0.0067	9.13906	0.178451	0	4.09196
firm_074	23	2010	981458	9309	258004	158912	53952	4746	335	199	2041	570	254	857	64	1967	831	60	0.262878	58.4286	8	1	0	1	0.125	2811	41.2	19	2563	41.7	19.6	248	33.8	11.7	0.081072	0	0.0549713	4.09434	0.0048357	9.13874	0.161914	0	4.0678
firm_074	23	2011	1100000	9189	265089	162764	83962	5271	315	224	1882	725	218	859	52	1458	699	61	0.251901	59.4286	8	1	0	1	0.125	2130	41	18.4	1908	41.7	19.3	222	34.8	11.7	0.094388	0	0.079785	4.11087	0.0050088	9.12576	0.154667	0	4.08477
firm_074	23	2012	1100000	8658	290457	233476	65219	5103	366	259	2297	483	173	995	41	2015	888	62	0.253454	57.8571	8	1	0	0	0.125	2164	41.3	19.3	1941	42	19.6	223	35.4	11.9	0.093423	0	0.0569104	4.12713	0.0044529	9.06624	0.203732	0	4.05798
firm_074	23	2013	1400000	8370	342067	295220	86640	4999	438	328	2655	460	185	1247	59	2224	1041	63	0.253167	58.8571	8	1	0	0	0.125	2143	42.1	19.7	1914	42.3	20.3	229	35.6	12.4	0.096543	0	0.064123	4.14314	0.0036998	9.03241	0.218495	0	4.07511
firm_074	23	2014	1600000	8628	415773	329551	80258	6648	497	349	3226	460	163	1294	49	2623	1171	64	0.264425	58.5714	8	1	0	0	0.125	2098	42.4	19.7	1868	42.7	20.3	230	36	12.4	0.098797	0	0.0510428	4.15888	0.004228	9.06277	0.209589	0	4.07025
firm_074	23	2015	1700000	8766	469373	342876	91113	5865	514	357	3098	336	156	1395	50	2597	1201	65	0.269716	58.8333	8	2	0	0	0.25	2091	42.9	20.2	1856	43.6	21	235	36.1	12.3	0.101032	0	0.0523564	4.17439	0.0033702	9.07864	0.197027	0	4.07471
firm_074	23	2016	1600000	8734	453534	329538	-19797	5772	614	413	3981	295	129	1509	52	3125	1476	66	0.278105	60.6	8	3	0	0	0.375	2267	42.8	20.3	2008	43.5	20.5	259	36.7	12.5	0.102534	0	-0.0121394	4.18966	0.0035394	9.07498	0.202071	0	4.10429
firm_074	23	2017	1700000	7384	483456	450054	-29045	5241	573	412	3777	247	80	1468	39	2583	1313	67	0.286914	59.6	8	3	0	0	0.375	2184	42.5	19.8	1925	43.2	20.9	259	37.1	12.9	0.106017	0	-0.0172372	4.20469	0.0031104	8.90707	0.267091	0	4.08766
firm_074	23	2018	1700000	7074	464414	361266	96329	5109	599	426	3715	182	64	1455	33	2553	1349	68	0.27334	60	8	3	1	0	0.375	2308	42.5	19.8	2031	43.2	20.8	277	37.5	12.7	0.107157	0.125	0.0566962	4.21951	0.003007	8.86418	0.21263	0	4.09434
firm_074	23	2019	1800000	6776	458802	388943	67241	6298	482	364	3056	120	45	1094	23	2127	1115	69	0.255216	60	8	3	1	0	0.375	2395	42.4	19.4	2091	43	20.4	304	38.2	12.9	0.112634	0.125	0.0374039	4.23411	0.0035034	8.82114	0.216356	0	4.09434
firm_074	23	2020	1700000	6873	463405	402520	60752	6920	480	166	2897	28	16	1002	9	2134	1092	70	0.26947	60.2	8	3	1	0	0.375	2428	43	19.7	2109	43	20.1	319	38.4	13	0.116127	0.125	0.0353273	4.2485	0.004024	8.83536	0.234065	0	4.09767
firm_074	23	2021	1900000	7072	457662	337694	98709	6229	354	28	2167	14	3	894	2	1299	726	71	0.242663	60.4	8	3	1	0	0.375	2433	42.7	19.5	2083	43.4	20.3	350	38.7	13.2	0.125764	0.125	0.0523378	4.26268	0.0033028	8.8639	0.179053	0	4.10099
firm_074	23	2022	2300000	7202	507822	326547	298531	6648	232	20	1301	11	0	652	0	872	463	72	0.223833	61.4	8	3	1	0	0.375	2565	42.3	18.9	2195	42.9	19.6	370	37.6	13	0.126065	0.125	0.131584	4.27667	0.0029302	8.88211	0.143932	0	4.11741
firm_075	23	2004	246275	3289	92102	77332	8683	2690	185	141	1587	496	336	511	55	1417	553	55	0.37398	56.7143	7	0	0	1	0	1237	38.7	12.1	1149	38.9	12.1	88	36	11.9	0.066415	0	0.0352573	4.00733	0.0109227	8.09834	0.314007	1	4.03803
firm_075	23	2005	261461	3305	90627	76639	10609	2993	195	142	1517	482	340	489	70	1273	524	56	0.346618	57.4286	7	0	0	1	0											0	0.0405758	4.02535	0.0114472	8.10319	0.293118		4.05054
firm_075	23	2006	309315	3591	92907	79565	14532	3739	185	148	1334	673	412	492	59	1455	542	57	0.300364	56	7	1	0	0	0.142857											0	0.0469812	4.04305	0.012088	8.18619	0.25723		4.02535
firm_075	23	2007	352299	3823	97492	73567	26337	4384	187	127	1394	517	299	574	46	1354	560	58	0.276731	57	7	1	0	0	0.142857											0	0.0747575	4.06044	0.012444	8.24879	0.20882		4.04305
firm_075	23	2008	367931	4166	111340	103954	24520	7309	130	96	990	302	188	483	24	990	408	59	0.302611	54.6667	7	1	0	1	0.142857											0	0.0666429	4.07754	0.0198651	8.33471	0.282537		4.00125
firm_075	23	2009	343208	4739	116031	117422	-28138	4421	166	126	1399	385	290	512	51	1270	521	60	0.338078	55.1429	8	1	0	1	0.125											0	-0.0819853	4.09434	0.0128814	8.46358	0.342131		4.00993
firm_075	23	2010	330720	4325	105597	102404	4359	3829	150	105	1103	311	203	502	38	1001	430	61	0.319294	57.3333	6	1	0	1	0.166667											0	0.0131803	4.11087	0.0115778	8.37217	0.30964		4.04888
firm_075	23	2011	340161	4511	104101	102143	8521	3962	142	119	995	257	179	500	37	908	452	62	0.306035	57.2	6	1	0	0	0.166667											0	0.0250499	4.12713	0.0116474	8.41427	0.300278		4.04655
firm_075	23	2012	319665	4703	100775	88586	10610	4367	109	83	868	176	114	412	27	711	329	63	0.315252	58.2	6	1	0	0	0.166667											0	0.033191	4.14314	0.0136612	8.45596	0.277121		4.06388
firm_075	23	2013	349787	5499	103647	74260	15213	4298	131	106	1055	205	135	464	29	888	404	64	0.296315	58.8	6	1	0	0	0.166667											0	0.0434922	4.15888	0.0122875	8.61232	0.212301		4.07414
firm_075	23	2014	358717	5679	103890	59927	23310	4078	109	87	864	140	81	451	16	805	320	65	0.289615	59.8	6	1	0	0	0.166667											0	0.0649816	4.17439	0.0113683	8.64453	0.167059		4.09101
firm_075	23	2015	379193	5941	107675	64725	26543	4199	137	113	1190	265	127	534	33	1167	429	66	0.283958	60.8	7	2	1	0	0.285714											0.142857	0.0699987	4.18966	0.0110735	8.68963	0.170691		4.10759
firm_075	23	2016	364420	6076	110607	60403	21723	4552	100	88	908	132	65	434	16	760	304	67	0.303515	60.2	7	2	1	0	0.285714											0.142857	0.0596098	4.20469	0.0124911	8.7121	0.165751		4.09767
firm_075	23	2017	404604	6225	118553	55667	26474	4834	112	77	1031	58	33	409	14	813	343	68	0.29301	61.2	7	2	1	0	0.285714	69	42.5	16.6								0.142857	0.0654319	4.21951	0.0119475	8.73633	0.137584		4.11415
firm_075	23	2018	457841	6468	124324	67122	25264	4874	89	62	817	44	21	334	11	714	291	69	0.271544	61.1667	8	2	1	0	0.25	69	43.6	17.5								0.125	0.0551807	4.23411	0.0106456	8.77462	0.146605		4.1136
firm_075	23	2019	494683	6680	134365	85067	15110	5171	99	74	853	47	20	371	9	603	288	70	0.271618	62.1667	8	2	1	0	0.25	75	44.1	17.6								0.125	0.0305448	4.2485	0.0104532	8.80687	0.171963		4.12982
firm_075	23	2020	512495	6986	153336	97467	18680	5554	111	40	1034	49	43	443	6	680	310	71	0.299195	63.1667	8	2	1	0	0.25	78	44	17.3								0.125	0.0364491	4.26268	0.0108372	8.85166	0.190181		4.14578
firm_075	23	2021	598471	7258	160567	94861	25224	5781	87	19	935	13	0	396	0	530	244	72	0.268295	62.3333	9	3	1	0	0.333333	84	43.8	17.1								0.111111	0.0421474	4.27667	0.0096596	8.88986	0.158506		4.1325
firm_075	23	2022	657283	7394	168344	100441	56831	5894	76	23	722	4	0	325	0	401	186	73	0.256121	61.3333	9	3	1	0	0.333333											0.111111	0.0864635	4.29046	0.0089672	8.90842	0.152812		4.11632
firm_076	23	2004	1100000	25880	368848	408692	-140128	19066	711	404	4800	1426	1050	1941	218	3576	1911	32	0.332096	60	10	2	0	1	0.2	5777	39.7	16.8								0	-0.126166	3.46574	0.0171663	10.1612	0.36797		4.09434
firm_076	23	2005	991358	25904	335687	378709	15805	17193	860	491	5006	1597	1236	2268	289	4708	2190	33	0.338613	60.375	10	2	0	1	0.2	4922	39.9	18	4477	40.1	18.1	445	38	16.9	0.082914	0	0.0159428	3.49651	0.0173429	10.1622	0.38201	1	4.10058
firm_076	23	2006	1100000	28601	325325	335349	25508	18017	929	533	5974	1402	984	2623	239	4984	2390	34	0.309169	59.3333	11	2	0	0	0.181818	4350	40.5	18.7	3965	40.7	18.8	385	38.7	17.5	0.081309	0	0.0242413	3.52636	0.0171223	10.2612	0.318695	1	4.08317
firm_076	23	2007	1100000	34955	337679	325716	29765	19976	971	574	6302	1311	967	2767	276	5172	2414	35	0.307902	58.4444	11	2	0	0	0.181818	4033	40.9	20.7	3727	40.9	20.8	306	41	17.1	0.070523	0	0.0271403	3.55535	0.0182145	10.4618	0.296994	0	4.06808
firm_076	23	2008	1000000	37669	338227	300620	15291	19789	930	559	6235	1395	1057	2650	259	5162	2406	36	0.333302	59.1111	12	3	0	0	0.25											0	0.0150683	3.58352	0.0195008	10.5366	0.296242		4.07942
firm_076	23	2009	845658	37427	312073	322855	-37405	19895	739	468	4890	1047	867	2106	222	4712	1809	37	0.36903	60.1111	12	3	0	0	0.25											0	-0.0442318	3.61092	0.0235261	10.5302	0.38178		4.09619
firm_076	23	2010	835819	37737	291189	294575	9704	17270	795	493	5155	990	725	2305	183	4763	1910	38	0.348388	59.1111	12	3	0	0	0.25											0	0.0116102	3.63759	0.0206624	10.5384	0.352439		4.07942
firm_076	23	2011	826944	39352	273025	272178	12213	18296	779	482	5319	1074	795	2570	219	5086	2012	39	0.330161	59.5556	12	3	0	0	0.25	4227	41.7	18.8	3916	41.8	18.9	311	40.2	17.9	0.068532	0	0.0147688	3.66356	0.0221248	10.5803	0.329137	1	4.08691
firm_076	23	2012	790114	45425	262125	246839	-11123	18949	647	413	4483	622	479	2113	142	4044	1673	40	0.331756	59.2222	11	2	0	0	0.181818	4192	41.8	18.8	3872	41.9	18.8	320	40.5	18	0.070922	0	-0.0140777	3.68888	0.0239826	10.7238	0.312409	1	4.0813
firm_076	23	2013	819702	50342	280086	268990	3576	20210	718	457	4893	455	296	2520	127	4458	1977	41	0.341692	60.375	11	3	0	0	0.272727	3971	42.2	19.2	3660	42.3	19.2	311	41	18.6	0.07263	0	0.0043626	3.71357	0.0246553	10.8266	0.328156	1	4.10058
firm_076	23	2014	714845	47045	191069	221242	5608	17461	561	423	3794	427	271	2044	89	3374	1688	42	0.267287	58.8889	12	3	0	0	0.25	3590	42.8	19.7	3307	42.9	19.8	283	41.9	19.4	0.07307	0	0.0078451	3.73767	0.0244263	10.7589	0.309497	1	4.07565
firm_076	23	2015	734125	46134	199217	232232	7355	16599	386	290	2561	303	179	1293	62	2420	1081	43	0.271367	58.5	12	4	0	0	0.333333	3435	43.4	20.4	3154	43.4	20.4	281	42.3	19.8	0.075619	0	0.0100187	3.7612	0.0226106	10.7393	0.316339	1	4.06903
firm_076	23	2016	705725	49826	196544	207796	13440	16845	414	330	2930	330	162	1442	71	2680	1228	44	0.278499	59.1429	12	5	0	0	0.416667	3266	44.1	19.8	2979	44.1	19.9	287	42.4	18.4	0.080777	0	0.0190442	3.78419	0.0238691	10.8163	0.294443	1	4.07996
firm_076	23	2017	750126	52254	205490	219711	22430	17454	388	306	2595	222	137	1375	46	2370	1081	45	0.273941	58.5714	12	5	0	0	0.416667	3657	44.4	20.1	3342	44.5	20.2	315	43.5	19.7	0.079305	0	0.0299016	3.80666	0.0232681	10.8639	0.292899	1	4.07025
firm_076	23	2018	815822	51925	216728	213414	32314	19533	527	405	4296	140	82	1999	38	3368	1429	46	0.265656	59	12	5	0	0	0.416667	3704	44.5	20	3369	44.6	20.1	335	42.8	18.9	0.082941	0	0.0396091	3.82864	0.0239427	10.8576	0.261594	1	4.07754
firm_076	23	2019	818021	52215	229360	206488	32446	21141	494	371	3624	91	58	1716	35	2626	1331	47	0.280384	58.7143	12	5	1	0	0.416667	3816	44.2	19.6	3465	44.4	19.7	351	42.5	18.4	0.084233	0.0833333	0.039664	3.85015	0.0258441	10.8631	0.252424	1	4.07268
firm_076	23	2020	794616	50232	254219	201937	18997	21650	527	241	4100	37	11	1815	10	2448	1318	48	0.319927	59.7143	12	5	1	0	0.416667	3925	44.1	19.4	3548	44.3	19.6	377	41.8	17.8	0.087634	0.0833333	0.0239071	3.8712	0.0272459	10.8244	0.254132	1	4.08957
firm_076	23	2021	832044	48449	246744	225222	12097	20217	622	77	5124	7	0	2380	0	2713	1589	49	0.296552	60.8333	11	5	1	0	0.454545	4084	43.6	18.8	3594	44	19.1	490	40.6	17	0.107127	0.0909091	0.0145389	3.89182	0.024298	10.7883	0.270685	1	4.10814
firm_076	23	2022	935876	50867	260163	242097	13239	20761	365	36	3277	5	0	1486	0	1573	855	50	0.277989	61.8333	11	5	1	0	0.454545	4201	43.9	18.7	3704	44.3	19	497	41	16	0.10579	0.0909091	0.0141461	3.91202	0.0221835	10.837	0.258685	0	4.12444
firm_077	23	2004	1700000	87415	487601	430861	25635	55276	2635	949	17003	3878	2434	6391	698	12024	7183	55	0.286695	58.6667	12	0	0	1	0	4992	37.7	15.5	4453	38.4	16	539	32.2	11.5	0.097451	0	0.0150726	4.00733	0.0325007	11.3784	0.253334	0	4.07187
firm_077	23	2005	1700000	104398	471455	390134	36540	56480	2586	1044	16847	3915	2265	6221	644	12131	6932	56	0.271605	59.2727	11	0	0	1	0	3990	38.7	16.4	3519			471			0.105582	0	0.0210506	4.02535	0.032538	11.556	0.224756		4.08215
firm_077	23	2006	2000000	124650	516413	417759	58346	64427	2546	1046	15690	3745	2084	6195	616	11797	6521	57	0.259367	59	11	0	0	1	0	3599	39.3	16.7	3152			447			0.110479	0	0.0293042	4.04305	0.0323583	11.7333	0.209819		4.07754
firm_077	23	2007	2100000	133853	542053	427508	76029	68373	2884	1226	19061	3492	2139	7517	693	13219	7193	58	0.254915	59.1818	11	0	0	1	0	3523	39.7	16.9	3067			456			0.114602	0	0.0357547	4.06044	0.0321543	11.8045	0.201047		4.08061
firm_077	23	2008	2200000	153725	570384	319917	87804	72271	2938	1334	19031	3563	2142	7980	651	13936	7343	59	0.25987	58.6364	13	1	0	1	0.076923	3810	39.9	16.5	3260			550			0.126147	0	0.040004	4.07754	0.0329271	11.9429	0.145756		4.07135
firm_077	23	2009	1900000	152547	541316	298870	17237	72988	2590	1247	17161	2996	1688	7279	511	12085	6478	60	0.289757	59.5833	13	1	0	1	0.076923	3964	39.9	16.3	3367			597			0.130892	0	0.0092267	4.09434	0.0390692	11.9352	0.15998		4.08738
firm_077	23	2010	1900000	157203	524657	317491	28708	72259	2859	1304	18037	3081	1574	8397	481	13455	7234	61	0.270451	60.25	13	1	0	1	0.076923	4173	40.3	16	3537			636			0.132252	0	0.0147984	4.11087	0.0372482	11.9653	0.163661		4.0985
firm_077	23	2011	2000000	182773	481775	332724	70614	79026	3093	1388	19850	3127	1394	9209	474	14404	7496	62	0.24627	61.25	13	1	0	1	0.076923	10653	41.8	20.1	9432	42.3	20.6	1221	37.3	16.3	0.10283	0	0.036096	4.12713	0.040396	12.116	0.17008	0	4.11496
firm_077	23	2012	2100000	194734	543716	297254	58861	86582	2924	1305	19965	2522	1262	9442	437	13605	7058	63	0.262403	62	12	1	0	1	0.083333	10707	41.9	20.1	9459	42.4	20.6	1248	37.7	16.5	0.104391	0	0.0284069	4.14314	0.0417854	12.1794	0.143458	0	4.12713
firm_077	23	2013	2300000	206323	651051	395727	37955	94287	2980	1404	19324	2331	1084	8553	435	14561	7592	64	0.283365	61.8333	13	1	0	1	0.076923	10436	40.8	16.2	9189	41.5	16.9	1247	37.3	12.9	0.106736	0	0.0165196	4.15888	0.0410378	12.2372	0.172237	0	4.12444
firm_077	23	2014	2600000	225484	724877	434461	66748	99520	2651	1273	17026	1959	1129	8437	368	13163	6963	65	0.283729	61.2308	14	1	0	1	0.071429	10392	42.4	20.2	9138	42.9	20.6	1254	38.9	17.3	0.107676	0	0.0261263	4.17439	0.0389538	12.326	0.170055	0	4.11465
firm_077	23	2015	2900000	240798	789775	469003	119771	105604	2515	1166	15293	1429	731	7539	341	10788	6438	66	0.269936	61.9231	14	1	0	1	0.071429	11098	42.7	20.3	9761	43.1	20.7	1337	39.5	17.3	0.107519	0	0.0409364	4.18966	0.0360942	12.3917	0.1603	0	4.12589
firm_077	23	2016	2700000	240865	780120	410386	105033	110839	2540	1212	15011	1361	646	7968	299	11215	6625	67	0.28442	62	13	2	0	1	0.153846	11108	42.9	20.5	9745	43.3	20.9	1363	40	17.6	0.109294	0	0.0382934	4.20469	0.0404102	12.392	0.14962	0	4.12713
firm_077	23	2017	2900000	248330	823185	452907	126345	115155	1931	1057	11388	928	373	6896	190	7983	4915	68	0.283507	61.9167	14	2	0	1	0.142857	11109	43.1	20.5	9717	43.5	20.9	1392	40.4	17.8	0.111351	0	0.0435135	4.21951	0.0396596	12.4225	0.155982	0	4.12579
firm_077	23	2018	3000000	255133	845834	449514	139988	117735	1771	1122	9691	623	252	6049	141	7156	4364	69	0.280328	62.4	13	3	1	1	0.230769	11200	43.2	20.6	9749	43.6	21	1451	40.5	17.6	0.114694	0.0769231	0.0463951	4.23411	0.0390199	12.4495	0.148979	0	4.13356
firm_077	23	2019	3100000	272796	885823	396199	130207	129627	1685	1132	9457	384	120	5954	69	6825	4263	70	0.290123	63	13	3	1	1	0.230769	11338	43.1	20.3	9783	43.5	20.8	1555	40.4	17.1	0.120608	0.0769231	0.0426452	4.2485	0.0424552	12.5165	0.129763	0	4.14314
firm_077	23	2020	3100000	283910	942454	404850	88434	125449	1614	740	9483	180	55	5846	35	6476	3984	71	0.305543	63.8889	12	3	1	1	0.25	11393	43	20	9777	43.4	20.5	1616	40.2	16.9	0.124222	0.0833333	0.0286703	4.26268	0.0406705	12.5564	0.131252	0	4.15715
firm_077	23	2021	3400000	286784	981159	481347	68788	118820	1611	196	10147	58	7	5469	6	5590	3533	72	0.290119	64	15	5	1	1	0.333333	11445	42.7	19.7	9761	43.2	20.2	1684	40.1	16.8	0.128266	0.0666667	0.02034	4.27667	0.035134	12.5665	0.14233	0	4.15888
firm_077	23	2022	3800000	281075	1000000	494358	109702	123060	1105	111	7251	24	1	4725	1	3417	2245	73	0.269682	65	15	5	1	1	0.333333	12349	44.2	19	10577	44.8	19.3	1772	40.8	16.9	0.125487	0.0666667	0.0288129	4.29046	0.0323214	12.5464	0.129842	1	4.17439
firm_078	23	2004	412316	23825	153517	92992	-2557	11010	856	271	4668	969	727	2449	226	3529	2424	43	0.372329	57.6667	18	0	0	0	0	2671	36.9	14.5								0	-0.0062016	3.7612	0.0267028	10.0785	0.225536		4.05468
firm_078	23	2005	413684	27553	137513	80963	7441	12128	766	272	4282	1028	760	2061	191	3319	2031	44	0.332411	56.8824	17	0	0	0	0	2378	39.2	16.8	2096	39.9	17	282	33.5	11.7	0.106015	0	0.0179872	3.78419	0.0293171	10.2239	0.195712	0	4.04099
firm_078	23	2006	467315	33658	138767	69622	24736	12252	617	240	3463	729	508	1388	165	2444	1493	45	0.296945	58.3333	9	0	0	0	0	2304	39.7	16.6	2052	40.2	17.2	252	39.6	17.5	0.098592	0	0.0529322	3.80666	0.0262179	10.424	0.148983	1	4.06617
firm_078	23	2007	536766	43874	160280	71880	21484	12291	624	257	3545	597	412	1572	161	2659	1604	46	0.298603	60.1111	9	0	0	0	0	2365	39.8	15.6	2096	40.4	16.5	269	34.9	12.6	0.102126	0	0.0400249	3.82864	0.0228982	10.6891	0.133913	0	4.09619
firm_078	23	2008	537451	49448	157820	99465	4503	13989	583	242	3253	567	400	1456	142	2425	1410	47	0.293645	59.75	8	0	0	0	0	2461	39.4	15.6	2170	40	16.5	291	34.5	12.6	0.105741	0	0.0083784	3.85015	0.0260284	10.8087	0.185068	0	4.09017
firm_078	23	2009	481493	46466	147515	114494	-19020	14989	618	296	3583	536	348	1367	130	2452	1503	48	0.30637	60.1	10	0	0	0	0	2548	39.4	15.3	2235			313			0.109402	0	-0.0395021	3.8712	0.0311303	10.7465	0.237789		4.09601
firm_078	23	2010	489749	50639	154861	123319	2567	13491	588	288	3413	412	235	1401	91	2466	1452	49	0.316205	61.1	10	0	0	0	0	2557	39.6	15.4								0	0.0052415	3.89182	0.0275468	10.8325	0.2518		4.11251
firm_078	23	2011	482427	53289	149133	118832	9383	13924	619	323	3493	471	275	1689	89	2457	1493	50	0.309131	60.4444	8	0	0	0	0	2575	39.6	15.1	2256	40.2	15.1	319	35.5	11.5	0.110228	0	0.0194496	3.91202	0.0288624	10.8835	0.246321	0	4.10173
firm_078	23	2012	489479	50463	147620	130620	-6232	14585	510	283	3033	425	224	1349	77	2261	1304	51	0.301586	60.875	8	0	0	0	0	2607	39.7	15.1	2277	40.2	15.7	330	35.9	12	0.11236	0	-0.0127319	3.93183	0.029797	10.829	0.266855	0	4.10882
firm_078	23	2013	528900	52409	182343	148833	3049	14917	544	317	3182	408	211	1458	88	2387	1360	52	0.344759	61.75	9	1	0	1	0.111111	2585	39.9	15.6	2249	40.4	16	336	36.6	12.7	0.115029	0	0.0057648	3.95124	0.0282038	10.8668	0.281401	0	4.12309
firm_078	23	2014	537281	53409	179858	156763	3328	14654	445	288	2845	316	153	1219	53	2103	1168	53	0.334756	61.5	9	1	0	1	0.111111	2482	40.3	15.9	2160	40.7	16.2	322	37.5	13.7	0.114836	0	0.0061942	3.97029	0.0272744	10.8857	0.291771	1	4.11904
firm_078	23	2015	577567	52452	185940	141764	12201	15226	466	278	3192	289	167	1121	55	2004	1156	54	0.321937	60.25	9	1	0	1	0.111111	2497	40.8	16.3	2171	41.2	16.6	326	38.3	14.2	0.11548	0	0.0211248	3.98898	0.0263623	10.8676	0.24545	1	4.0985
firm_078	23	2016	552678	54114	179953	132777	12549	16210	437	275	2808	208	99	1114	40	1793	1116	55	0.325602	59.3333	10	1	0	1	0.1	2536	40.9	16.2	2199	41.2	16.5	337	38.5	14.4	0.117299	0	0.0227058	4.00733	0.0293299	10.8988	0.240243	1	4.08317
firm_078	23	2017	588626	56961	195283	160854	17027	15614	440	225	2824	199	102	1127	36	1777	1072	56	0.331761	60.2	14	4	0	1	0.285714	2461	40.5	15.9	2127	40.8	16.2	334	38.2	14	0.119499	0	0.0289267	4.02535	0.0265262	10.9501	0.27327	1	4.09767
firm_078	23	2018	638055	58422	211288	162878	21134	16291	350	166	2583	79	32	899	20	1363	818	57	0.331144	59.7	14	4	0	1	0.285714	2596	41.6	16.3	2245	41.9	16.5	351	39.3	14.6	0.119104	0	0.0331225	4.04305	0.0255323	10.9755	0.255273	1	4.08933
firm_078	23	2019	638318	57228	231825	138233	2943	17466	365	136	2824	71	26	891	15	1417	951	58	0.363181	60.5	15	5	2	1	0.333333	2680	41.6	16.1	2304	42	16.4	376	39.7	14.4	0.123037	0.133333	0.0046106	4.06044	0.0273625	10.9548	0.216558	1	4.10264
firm_078	23	2020	576089	55936	210567	150979	-37068	17297	217	73	1274	18	9	605	7	632	473	59	0.365511	61.5556	14	5	2	1	0.357143	2665	41.6	16	2276	21.9	16.2	389	39.8	15	0.127374	0.142857	-0.0643442	4.07754	0.0300249	10.932	0.262076	1	4.11994
firm_078	23	2021	569124	53717	183994	168324	-4134	16496	179	51	632	3	0	394	0	468	336	60	0.323293	60.6	10	5	1	0	0.5	2599	42	16	2220	42	16	379	40.9	15	0.127267	0.1	-0.0072638	4.09434	0.0289849	10.8915	0.29576	1	4.10429
firm_078	23	2022	611526	52434	174130	169451	40131	16413	105	37	476	20	0	330	0	302	207	61	0.284747	60.1667	11	5	1	1	0.454545	2528	42	17	2150	42.6	17	378	41.4	16	0.130076	0.0909091	0.0656244	4.11087	0.0268394	10.8673	0.277095	1	4.09712
firm_079	27	2004	115273	1897	17446	20328	1229	1118	36	26	136	48	33	77	10	109	75	55	0.151345	59.4	11	1	0	1	0.090909											0	0.0106616	4.00733	0.0096987	7.54803	0.176347		4.08429
firm_079	27	2005	118458	2040	17785	19816	9069	1885	58	39	218	100	67	89	11	136	129	56	0.150138	60.5	9	1	0	1	0.111111											0	0.0765588	4.02535	0.0159128	7.62071	0.167283		4.10264
firm_079	27	2006	178841	2535	29469	26390	12110	1625	60	39	222	57	43	88	21	146	132	57	0.164778	60.3636	12	1	0	1	0.083333											0	0.0677138	4.04305	0.0090863	7.83795	0.147561		4.10039
firm_079	27	2007	201538	2674	37092	29848	15692	1913	73	57	263	106	61	112	18	178	142	58	0.184045	60	12	1	0	1	0.083333											0	0.0778612	4.06044	0.009492	7.89133	0.148101		4.09434
firm_079	27	2008	200870	2853	38726	21704	17969	2118	79	56	266	80	56	104	21	183	153	59	0.192791	59.6364	12	1	0	1	0.083333											0	0.0894559	4.07754	0.0105441	7.95613	0.10805		4.08826
firm_079	27	2009	172104	2908	38277	22348	3995	2320	41	27	144	46	19	56	7	105	73	60	0.222406	60.3333	10	1	0	1	0.1											0	0.0232127	4.09434	0.0134802	7.97522	0.129852		4.09988
firm_079	27	2010	145370	2886	32599	27697	-18814	2741	70	52	270	75	58	121	13	206	142	61	0.224248	59.3333	10	1	0	1	0.1											0	-0.129421	4.11087	0.0188553	7.96763	0.190528		4.08317
firm_079	27	2011	156103	2908	27095	26875	611	1624	63	49	253	45	32	83	10	148	116	62	0.173571	58.8182	12	1	0	1	0.083333											0	0.0039141	4.12713	0.0104034	7.97522	0.172162		4.07445
firm_079	27	2012	166949	3061	25979	24724	8337	1797	51	44	202	30	14	78	7	152	94	63	0.15561	57.8182	12	1	0	1	0.083333											0	0.0499374	4.14314	0.0107638	8.0265	0.148093		4.0573
firm_079	27	2013	165350	3160	27491	20403	7593	2132	40	26	144	15	9	53	5	100	74	64	0.166259	58.8182	12	1	0	1	0.083333											0	0.0459208	4.15888	0.0128939	8.05833	0.123393		4.07445
firm_079	27	2014	182319	3207	35066	19831	7948	3010	36	23	164	17	10	51	5	97	68	65	0.192333	59.4	10	1	0	1	0.1											0	0.0435939	4.17439	0.0165095	8.07309	0.108771		4.08429
firm_079	27	2015	200196	3276	33466	19785	11535	3657	61	43	264	40	28	81	12	209	130	66	0.167166	60.7778	10	1	0	1	0.1											0	0.0576185	4.18966	0.0182671	8.09438	0.0988282		4.10722
firm_079	27	2016	202594	3319	32810	13148	14164	4142	58	34	310	32	16	81	9	178	132	67	0.16195	61.7778	11	2	0	1	0.181818											0	0.0699132	4.20469	0.0204448	8.10742	0.0648983		4.12354
firm_079	27	2017	211117	3407	38130	18091	10832	4179	52	33	275	36	27	70	11	165	113	68	0.180611	58.8889	11	2	0	1	0.181818											0	0.051308	4.21951	0.0197947	8.13359	0.0856918		4.07565
firm_079	27	2018	234558	3495	40261	18198	14914	3928	72	52	386	21	10	100	6	201	149	69	0.171646	59.8889	11	2	0	1	0.181818											0	0.0635834	4.23411	0.0167464	8.15909	0.0775842		4.09249
firm_079	27	2019	237720	3594	42652	7594	19312	4596	74	54	364	7	6	96	3	222	168	70	0.179421	60.3333	11	2	0	1	0.181818											0	0.0812384	4.2485	0.0193337	8.18702	0.0319451		4.09988
firm_079	27	2020	212318	3812	48012	8206	11197	4597	56	19	265	2	2	79	2	147	109	71	0.226132	61.3333	11	2	0	1	0.181818											0	0.0527369	4.26268	0.0216515	8.24591	0.0386496		4.11632
firm_079	27	2021	223244	3802	46463	5701	2354	4713	57	1	378	0	0	72	0	151	119	72	0.208127	60.375	12	4	1	1	0.333333											0.0833333	0.0105445	4.27667	0.0211114	8.24328	0.0255371		4.10058
firm_079	27	2022	258985	3953	48436	9688	11658	4634	37	0	223	0	0	70	0	94	73	73	0.187022	61.1429	11	4	1	1	0.363636											0.0909091	0.0450142	4.29046	0.0178929	8.28223	0.0374076		4.11321
firm_080	27	2004	457283	4793	105366	31995	372	7161	123	69	869	136	50	212	19	367	274	35	0.230417	60.8	10	0	0	0	0											0	0.0008135	3.55535	0.0156599	8.47491	0.0699676		4.10759
firm_080	27	2005	475224	4977	100223	32093	10940	6380	133	69	829	202	60	227	22	418	296	36	0.210896	59.2	10	0	0	1	0											0	0.0230207	3.58352	0.0134252	8.51258	0.0675324		4.08092
firm_080	27	2006	511248	5071	100309	33308	22297	5302	53	32	404	100	20	97	6	172	115	37	0.196204	55.875	8	0	0	1	0	1566	41.9	17.9	1478	42.2	18.4	88	34.9	8.5	0.053204	0	0.0436129	3.61092	0.0103707	8.53129	0.0651504	0	4.02312
firm_080	27	2007	545473	5516	110330	30451	27506	6372	43	28	279	51	20	89	10	115	91	38	0.202265	56.875	8	0	0	1	0	1650	41.9	17.7	1555	42.2	18.2	95	35.9	8.7	0.054441	0	0.050426	3.63759	0.0116816	8.61541	0.0558249	0	4.04086
firm_080	27	2008	543535	5747	115833	28979	28337	6916	91	55	556	120	39	148	18	284	197	39	0.21311	56.3	10	0	0	0	0	1741	41.6	16.1	1611	42	17.9	130	34.9	7.2	0.069482	0	0.0521346	3.66356	0.0127241	8.65643	0.0533158	0	4.03069
firm_080	27	2009	479947	6005	103769	24021	8488	5982	95	51	496	112	36	165	18	303	201	40	0.216209	55.1667	6	0	0	0	0	1948	42.1	17.6	1810	42.7	18.3	138	35.6	7.8	0.066155	0	0.0176853	3.68888	0.0124639	8.70035	0.0500493	0	4.01036
firm_080	27	2010	468178	5870	106655	25424	-3739	5457	97	71	545	160	48	233	13	336	227	41	0.227809	56.5	8	0	0	0	0	2130	42.4	17.7	1978	42.9	18.5	152	35.7	7.6	0.066608	0	-0.0079863	3.71357	0.0116558	8.67761	0.0543041	0	4.03424
firm_080	27	2011	452792	5899	105990	23753	2716	6304	102	58	573	117	21	172	12	347	220	42	0.234081	57.5	8	0	0	0	0	2112	42.4	17.6	1965	42.8	18.3	147	36.8	8.4	0.065073	0	0.0059983	3.73767	0.0139225	8.68254	0.052459	0	4.05178
firm_080	27	2012	469836	6467	109555	21142	4643	7022	219	136	1257	236	82	419	24	796	506	43	0.233177	58.5	8	0	0	0	0	2369	42.1	16.8	2210	42.6	17.4	159	35.9	7.6	0.062896	0	0.0098822	3.7612	0.0149456	8.77447	0.0449987	0	4.06903
firm_080	27	2013	495449	7678	118437	21851	4126	7491	137	99	879	139	28	302	16	488	281	44	0.23905	58.4286	7	0	0	1	0	2395	42.5	17.1	2220	43	17.8	175	36.7	7.6	0.068093	0	0.0083278	3.78419	0.0151196	8.94612	0.0441034	0	4.0678
firm_080	27	2014	552729	7956	126294	17733	12184	9048	152	102	961	154	38	303	16	506	341	45	0.228492	59.1667	7	1	0	1	0.142857	2544	43.5	18.5	2340	44	19.4	204	37.9	8.5	0.074236	0	0.0220434	3.80666	0.0163697	8.98168	0.0320826	0	4.08036
firm_080	27	2015	573537	8083	129511	21368	18423	8332	94	65	488	59	25	220	13	348	220	46	0.225811	57.8333	9	3	0	0	0.333333	2658	43.4	18	2439	43.9	18.8	219	37.7	8.6	0.076121	0	0.0321217	3.82864	0.0145274	8.99752	0.0372565	0	4.05757
firm_080	27	2016	565266	7955	124733	27962	27808	7766	122	78	804	68	11	237	5	438	267	47	0.220662	59.25	7	3	0	0	0.428571	186	46.5	21.1	164	47.8	22.4	22	37	11.1	0.105769	0	0.0491945	3.85015	0.0137387	8.98156	0.049467	0	4.08177
firm_080	27	2017	533433	8005	132009	16719	26163	7112	134	87	931	69	23	306	10	400	250	48	0.247471	60	8	3	0	0	0.375	231	46	19.7	198	47.3	21.1	33	38	11.2	0.125	0	0.0490465	3.8712	0.0133325	8.98782	0.0313423	0	4.09434
firm_080	27	2018	557170	8446	136813	15845	30170	6780	127	98	842	75	8	312	4	384	223	49	0.24555	60.8	8	3	0	0	0.375	179	45	18.4	143	46.1	19.9	36	40	11.6	0.167442	0	0.0541486	3.89182	0.0121686	9.04145	0.0284384	0	4.10759
firm_080	27	2019	567051	9256	130595	15657	33777	7172	105	78	689	56	7	337	2	339	199	50	0.230306	61.8	8	3	0	0	0.375	2580	43.6	18.2	2418	45.4	18.7	162	38.8	11	0.059081	0	0.0595661	3.91202	0.0126479	9.13303	0.0276113	0	4.1239
firm_080	27	2020	558595	9531	154907	24242	23642	6789	74	32	486	45	5	228	1	217	136	51	0.277315	63.2	8	3	0	1	0.375	2683	43.8	18.1	2429	44.4	19.1	254	38.1	9.1	0.086483	0	0.042324	3.93183	0.0121537	9.1623	0.0433982	0	4.1463
firm_080	27	2021	557298	8906	160270	21367	18737	4823	81	4	610	31	1	220	1	274	146	52	0.287584	63	8	3	0	1	0.375	2676	43.3	17.6	2401	43.9	18.5	275	37.9	9.2	0.093189	0	0.0336212	3.95124	0.0086543	9.09448	0.0383403	0	4.14314
firm_080	27	2022	614439	8774	164429	18749	27999	5949	68	34	483	19	0	228	0	188	125	53	0.267608	59.6	9	4	1	1	0.444444	2554	43.2	17.6	2299	43.8	18.4	255	38.2	10	0.09078	0.111111	0.0455684	3.97029	0.009682	9.07955	0.030514	0	4.08766
firm_081	27	2004	473549	11162	77931	42280	32222	14496	58	42	308	41	23	130	15	165	125	55	0.164568																		0.0680436	4.00733	0.0306114	9.32027	0.0892833
firm_081	27	2005	539521	11839	80746	41056	49250	14950	75	49	461	52	28	167	10	205	159	56	0.149662																		0.0912847	4.02535	0.0277098	9.37915	0.0760971
firm_081	27	2006	613388	12959	91961	42422	53458	15274	43	30	269	54	22	102	5	137	97	57	0.149923																		0.087152	4.04305	0.024901	9.46955	0.0691601
firm_081	27	2007	687830	13714	99730	44038	63073	15858	60	51	358	72	56	124	18	162	106	58	0.144992																		0.0916985	4.06044	0.0230551	9.52617	0.0640245
firm_081	27	2008	680490	14756	100031	39408	55985	16646	38	30	188	25	17	83	9	116	80	59	0.146998																		0.0822716	4.07754	0.0244618	9.59941	0.0579112
firm_081	27	2009	607669	15388	94340	46752	25978	15303	40	34	230	22	15	85	4	101	69	60	0.155249																		0.0427502	4.09434	0.0251831	9.64134	0.0769366
firm_081	27	2010	637620	15170	95096	37877	19593	13163	43	39	288	32	20	137	8	136	93	61	0.149142																		0.0307283	4.11087	0.020644	9.62707	0.0594037
firm_081	27	2011	716174	15305	95790	47552	47759	13776	27	25	172	22	12	72	6	78	55	62	0.133752																		0.0666863	4.12713	0.0192355	9.63593	0.0663973
firm_081	27	2012	737957	15384	95640	35119	59279	13480	35	32	180	17	6	98	4	82	54	63	0.129601																		0.0803285	4.14314	0.0182666	9.64108	0.0475895
firm_081	27	2013	844010	15596	110446	29683	64270	13729	40	38	224	44	28	100	5	121	82	64	0.130859																		0.0761484	4.15888	0.0162664	9.65477	0.035169
firm_081	27	2014	966875	16010	125837	27845	86311	15544	43	41	267	22	16	128	7	117	75	65	0.130148																		0.089268	4.17439	0.0160765	9.68097	0.028799
firm_081	27	2015	1100000	17389	146861	28445	109583	17607	46	43	302	18	5	136	4	124	79	66	0.13008																		0.0970619	4.18966	0.0155952	9.76359	0.0251948
firm_081	27	2016	1100000	18382	148309	28108	92356	18452	42	41	339	31	5	161	3	137	75	67	0.132399	66.9167	14	2	0	1	0.142857											0	0.0824481	4.20469	0.0164725	9.81913	0.0250926		4.20345
firm_081	27	2017	1200000	19191	149252	32635	113417	19115	44	41	343	11	4	151	2	115	79	68	0.125165	70.625	10	2	0	1	0.2	5683	39.7	18.3	4081	41.3	19.2	1602	35.4	16.1	0.219904	0	0.0951131	4.21951	0.0160301	9.8622	0.0273682	1	4.25738
firm_081	27	2018	1400000	19680	156925	37315	137169	20239	36	32	264	8	3	149	2	93	59	69	0.115311	71.625	10	2	0	1	0.2	5735	40	18.7	4126	41.5	19.4	1609	36.1	16.7	0.21909	0	0.100794	4.23411	0.014872	9.88736	0.0274197	1	4.27144
firm_081	27	2019	1400000	19746	170342	28385	130814	21367	46	41	268	3	2	224	1	113	74	70	0.122609	69.625	10	2	0	1	0.2	5788	40.2	18.9	4148	41.6	19.6	1640	36.5	17.2	0.220786	0	0.0941577	4.2485	0.0153796	9.89071	0.020431	1	4.24312
firm_081	27	2020	1400000	20853	188477	42908	110594	21480	25	13	167	1	1	103	1	43	30	71	0.135542	61.375	10	2	0	1	0.2	5821	40.5	19.4	4161	41.8	20	1660	37.1	17.7	0.221895	0	0.0795332	4.26268	0.0154472	9.94525	0.0308571	1	4.117
firm_081	27	2021	1500000	20619	198540	41839	121826	20874	40	7	284	1	0	58	0	91	58	72	0.128933	55.6667	10	4	1	1	0.4	5907	41.6	20.4	4247	42.9	21	1660	38.1	18.7	0.219374	0.1	0.0791144	4.27667	0.0135557	9.93397	0.0271705	1	4.01938
firm_081	27	2022	1800000	21620	270584	41274	193323	23457	20	7	179	1	0	40	0	36	32	73	0.152877	58.375	12	4	1	1	0.333333	5937	41.8	20.6	4254	43.1	21.1	1683	38.6	19.2	0.220866	0.0833333	0.109225	4.29046	0.0132529	9.98137	0.0233193	1	4.06689
firm_082	27	2004	1300000	31635	367361	365660	59010	42602	364	182	1752	465	253	860	98	1451	990	55	0.272393	60.125	10	2	0	1	0.2	5520	42.2	21.5	5188	42.6		332	34.5		0.056733	0	0.043755	4.00733	0.0315887	10.362	0.271131		4.09643
firm_082	27	2005	1400000	33008	366660	290479	114290	46448	406	231	2086	566	324	1050	109	1632	1015	56	0.253032	59.5714	10	3	0	1	0.3	5666	42.1	21.2	5333	42.5	21.6	333	35.5	15.1	0.055509	0	0.0788714	4.02535	0.0320537	10.4045	0.200459	0	4.08718
firm_082	27	2006	1700000	34597	400667	292416	164638	44560	372	243	2017	437	257	952	79	1523	932	57	0.242516	60.5714	10	3	0	1	0.3	5979	41.6	20.3	5640	42	20.6	339	36.1	15.3	0.053656	0	0.0996523	4.04305	0.0269713	10.4515	0.176994	0	4.10382
firm_082	27	2007	1800000	33863	388393	262311	208793	46306	359	244	1954	382	231	913	73	1563	918	58	0.210627	60.4286	10	3	0	0	0.3	6231	41	19.4	5861	41.3	19.7	370	36.3	14.8	0.056052	0	0.113229	4.06044	0.025112	10.4301	0.142253	0	4.10146
firm_082	27	2008	2100000	39267	491146	326249	78797	49673	300	208	1547	239	136	877	57	1267	746	59	0.233307	61.4286	10	3	0	0	0.3	6873	39.9	17.7	6446	40.2	18	427	36.7	13	0.058493	0	0.0374307	4.07754	0.023596	10.5781	0.154977	0	4.11787
firm_082	27	2009	2000000	39855	525462	388438	41203	53736	232	171	1435	208	113	720	36	842	557	60	0.266859	61	10	3	0	1	0.3	7540	38.6	15.9	7002	38.8	16.2	538	35.9	11.8	0.066601	0	0.0209252	4.09434	0.0272902	10.593	0.197271	0	4.11087
firm_082	27	2010	2000000	38518	525100	440510	157827	46449	224	169	1419	193	116	635	49	922	524	61	0.268037	62	10	3	0	1	0.3	7933	38.2	15.3	7323	38.3	15.7	610	36.1	11.6	0.071403	0	0.0805628	4.11087	0.0237099	10.5589	0.224858	0	4.12713
firm_082	27	2011	2100000	41059	508387	376469	176748	49005	304	232	2262	298	156	1014	51	1189	882	62	0.236554	60.8571	10	3	0	1	0.3	8210	37.9	14.4	7525	38	14.8	685	36.4	10.6	0.07701	0	0.0822414	4.12713	0.0228022	10.6228	0.175172	0	4.10853
firm_082	27	2012	2300000	44206	529656	399362	137135	54843	348	267	2221	355	177	1533	66	1398	920	63	0.228248	61.8571	10	3	0	1	0.3	9541	37.9	14	8697	38	14.4	844	36.7	10.7	0.081271	0	0.0590964	4.14314	0.0236338	10.6966	0.172099	0	4.12483
firm_082	27	2013	2500000	46730	585220	437586	137135	60788	305	255	1088	239	91	948	26	1507	871	64	0.232428	62.8571	10	3	0	1	0.3	9921	37.8	13.8	8979	37.9	14.1	942	37.3	11	0.086716	0	0.054465	4.15888	0.0241428	10.7521	0.173793	0	4.14086
firm_082	27	2014	2700000	47208	667347	418214	169604	64479	281	236	664	188	99	1025	33	1445	713	65	0.251681	59.7143	10	3	0	1	0.3	10217	38	13.8	9167	38.1	14.2	1050	37.4	11	0.093193	0	0.0639639	4.17439	0.0243174	10.7623	0.157724	0	4.08957
firm_082	27	2015	2800000	47417	743919	394996	161448	70715	276	227	940	204	101	888	40	1207	655	66	0.265837	60.7143	10	3	0	1	0.3	10416	38.3	14.1	9325	38.4	14.4	1091	38	11.4	0.094812	0	0.0576928	4.18966	0.0252697	10.7667	0.14115	0	4.10618
firm_082	27	2016	2600000	47017	697742	326000	143137	70736	320	265	1415	197	94	1142	36	1400	670	67	0.266858	61.7143	10	3	0	1	0.3	10449	38.5	14.3	9295	38.5	14.6	1154	38.5	12	0.099457	0	0.0547441	4.20469	0.0270537	10.7583	0.124682	1	4.12252
firm_082	27	2017	2700000	47204	679027	307785	119366	70507	232	198	1113	127	70	893	22	1029	514	68	0.255611	62.7143	10	3	0	0	0.3	10371	38.9	14.6	9203	38.8	14.8	1168	38.9	12.4	0.101222	0	0.0449339	4.21951	0.0265415	10.7622	0.115862	1	4.13859
firm_082	27	2018	3400000	59632	740528	639287	208965	73625	289	254	2099	182	77	1077	22	1274	630	69	0.219576	64	8	3	0	0	0.375	10465	39.3	14.1	9264	39.3	14.4	1201	38.9	11.8	0.102949	0	0.0619608	4.23411	0.0218307	10.996	0.189557	1	4.15888
firm_082	27	2019	3600000	61908	776422	653212	274651	73447	229	183	2061	132	27	1053	12	899	510	70	0.213407	60.6	8	3	1	0	0.375	11537	39.6	14.3	10175	39.7	14.7	1362	39.3	11.9	0.10559	0.125	0.0754905	4.2485	0.0201876	11.0334	0.179542	1	4.10429
firm_082	27	2020	3700000	62823	757679	638836	163684	74761	216	69	1954	47	12	938	7	867	436	71	0.207374	61.6	8	3	1	0	0.375	11692	39.5	15.1	10305	39.6	15.4	1387	39.3	12.8	0.106048	0.125	0.0447997	4.26268	0.0204618	11.0481	0.174847	1	4.12066
firm_082	27	2021	3800000	61564	787373	779947	118616	73840	253	15	2287	49	0	1073	0	869	492	72	0.208033	62.6	8	3	1	0	0.375	11795	39.8	15.3	10404	39.8	15.6	1391	39.2	12.8	0.105491	0.125	0.0313398	4.27667	0.0195094	11.0278	0.206071	1	4.13676
firm_082	27	2022	4300000	62774	819749	667224	237248	77487	193	2	1881	23	0	1140	0	835	399	73	0.188555	62.6	9	4	1	0	0.444444	11927	40.4	15.9	10517	40.5	16.3	1410	39.7	13.5	0.105721	0.111111	0.0545709	4.29046	0.0178233	11.0473	0.153472	1	4.13676
firm_083	27	2004	580291	11282	187608	153576	16262	6263	558	250	3055	607	404	1092	151	2117	1426	55	0.3233	58.8571	8	1	0	1	0.125											0	0.0280239	4.00733	0.0107929	9.33096	0.264653		4.07511
firm_083	27	2005	569771	11149	180990	118430	22792	6317	503	228	2772	663	368	960	118	1748	1181	56	0.317654	57.5	9	1	0	0	0.111111											0	0.040002	4.02535	0.0110869	9.31911	0.207855		4.05178
firm_083	27	2006	579233	11319	181480	108195	29742	7441	593	283	3311	488	342	1172	116	2016	1350	57	0.313311	58.2222	10	1	0	0	0.1											0	0.0513472	4.04305	0.0128463	9.33424	0.18679		4.06427
firm_083	27	2007	600890	12561	185145	97667	37352	8599	526	289	2716	547	319	945	112	1693	1126	58	0.308118	58	10	1	0	0	0.1	2752	42.7	18.2	2567	43.2	18.5	185	36.1	13.6	0.062989	0	0.0621611	4.06044	0.0143104	9.43835	0.162537	0	4.06044
firm_083	27	2008	678634	14408	204454	122082	42974	9960	572	334	2959	512	313	1090	129	2154	1283	59	0.301273	58.3333	10	1	0	0	0.1	2848	42.6	17.9	2654	42.8	18	194	36.5	13.6	0.063774	0	0.0633243	4.07754	0.0146765	9.57554	0.179894	0	4.06617
firm_083	27	2009	657436	14984	214028	116353	13649	10688	451	288	2590	432	244	832	80	1730	1075	60	0.32555	58.7778	10	1	0	0	0.1	3032	42.7	17.6	2816	43.2	18	216	36.6	13.2	0.066502	0	0.020761	4.09434	0.0162571	9.61474	0.17698	0	4.07376
firm_083	27	2010	610087	15463	216477	120981	13280	8930	409	266	2286	420	248	779	87	1553	886	61	0.35483	60.3333	10	1	0	0	0.1	2778	42.4	17.1	2582	42.8	17.4	196	37.2	12.7	0.065905	0	0.0217674	4.11087	0.0146373	9.64621	0.198301	0	4.09988
firm_083	27	2011	626829	17025	214156	114943	27926	8228	515	379	2952	389	211	1024	81	1931	1188	62	0.34165	61.3333	10	1	0	0	0.1	2492	42.8	17.4	2323	43.1	17.7	169	38.4	12.7	0.06351	0	0.0445512	4.12713	0.0131264	9.74244	0.183372	0	4.11632
firm_083	27	2012	691841	18139	219812	121235	19492	9665	685	461	3962	518	294	1186	100	2369	1473	63	0.31772	61.2222	10	1	0	1	0.1	2470	43.1	17.6	2301	43.4	17.9	169	39.1	13.1	0.064039	0	0.0281741	4.14314	0.01397	9.80582	0.175235	0	4.11451
firm_083	27	2013	647724	18245	210652	111883	5865	10001	635	477	3858	428	197	1183	74	2397	1461	64	0.325219	60.1111	10	1	0	1	0.1	2446	43.5	17.7	2266	43.8	18.1	180	39.7	13.2	0.068545	0	0.0090548	4.15888	0.0154402	9.81165	0.172733	0	4.09619
firm_083	27	2014	724182	17936	220284	103993	17891	10718	482	376	2968	276	128	963	51	1758	1048	65	0.304183	60.3333	10	1	0	1	0.1	2584	43.8	16.9	2380	44	17.2	204	41.1	12.8	0.073171	0	0.0247051	4.17439	0.0148001	9.79457	0.143601	0	4.09988
firm_083	27	2015	786027	18061	228302	108155	24339	11475	451	366	2626	250	130	918	45	1480	937	66	0.290451	61.125	10	2	0	1	0.2	2560	43.9	17	2359	44	17.4	201	41.8	13.1	0.0728	0	0.0309646	4.18966	0.0145987	9.80151	0.137597	0	4.11292
firm_083	27	2016	782859	18491	227769	105123	31070	12358	397	319	2276	277	107	760	41	1248	763	67	0.290945	61.875	10	2	0	1	0.2	2630	43.3	16.5	2408	43.5	16.8	222	40.6	12.9	0.07784	0	0.0396879	4.20469	0.0157857	9.82504	0.134281	0	4.12512
firm_083	27	2017	796484	19321	227741	96728	33897	11349	425	361	2549	168	88	840	39	1398	903	68	0.285933	62	10	2	0	1	0.2	2772	43	16.3	2526	43.2	16.7	246	40.9	12.9	0.081511	0	0.0425583	4.21951	0.0142489	9.86895	0.121444	0	4.12713
firm_083	27	2018	894835	21017	239596	102187	37451	14945	504	416	2752	139	77	1025	40	1501	978	69	0.267754	61.125	10	2	0	1	0.2	2857	42.9	16.4	2568	43.1	16.9	289	40.7	12.3	0.091863	0	0.0418524	4.23411	0.0167014	9.95309	0.114197	0	4.11292
firm_083	27	2019	954051	22543	248276	106673	48637	16899	467	340	2680	112	56	908	29	1514	963	70	0.260233	61.1429	9	2	0	1	0.222222	3002	42.3	15.6	2675	42.6	16	327	40.2	11.4	0.098228	0	0.0509795	4.2485	0.0177129	10.0232	0.111811	0	4.11321
firm_083	27	2020	996111	23635	268066	152806	34819	18775	522	211	3336	47	20	963	17	1552	1035	71	0.269113	61.2857	10	3	0	0	0.3	3068	42.3	15.4	2719	42.6	15.9	349	40.1	11.2	0.102136	0	0.0349549	4.26268	0.0188483	10.0705	0.153403	0	4.11555
firm_083	27	2021	1000000	24050	275804	184594	28642	19470	470	29	3264	12	3	881	3	1359	861	72	0.267593	62.3333	9	3	0	0	0.333333	3356	42.4	15.1	2960	42.6	15.6	396	40.2	11.1	0.105544	0	0.0277893	4.27667	0.0188904	10.0879	0.179098	0	4.1325
firm_083	27	2022	1100000	24584	301014	161265	45248	20181	440	13	2880	4	0	845	0	1228	792	73	0.274916	61.8333	9	3	0	1	0.333333	3370	43.4	16.1	2965	43.6	16.6	405	41.4	12.1	0.107285	0	0.041325	4.29046	0.0184313	10.1098	0.147283	0	4.12444
firm_084	27	2004	407049	9983	95865	110229	12490	8079	519	202	2557	521	290	1596	90	2053	1225	15	0.235512	60.3	23	3	0	0	0.130435											0	0.0306843	2.70805	0.0198477	9.20864	0.2708		4.09933
firm_084	27	2005	463812	10602	103574	108114	17325	11284	351	158	1505	407	233	979	72	1403	818	16	0.22331	60.0952	24	3	0	0	0.125	3248	40	19.5	3023	40.6	20.8	225	35	15.7	0.064785	0	0.0373535	2.77259	0.0243288	9.2688	0.233099	0	4.09593
firm_084	27	2006	552341	13291	134482	103397	24223	13130	324	131	1439	366	236	948	73	1448	758	17	0.243476	59.55	23	3	0	0	0.130435	3253	40.5	19.2	3022	40.9	19.6	231	36.1	13.7	0.066303	0	0.0438552	2.83321	0.0237715	9.49484	0.187198	0	4.08682
firm_084	27	2007	655326	14272	157810	92501	36502	13683	286	158	1466	296	153	904	45	1284	622	18	0.240811	59.5714	24	3	0	0	0.125	3311	40.6	19	3089	40.9	19.3	222	36.5	14.1	0.062836	0	0.0557005	2.89037	0.0208797	9.56606	0.141153	0	4.08718
firm_084	27	2008	833096	16117	204587	84408	55985	13826	325	174	1573	309	146	932	48	1254	737	19	0.245574	59.8182	25	3	0	1	0.12	3529	40.2	18.1	3307	40.4	18.3	222	37.3	14.8	0.059184	0	0.0672011	2.94444	0.0165959	9.68763	0.101319	0	4.09131
firm_084	27	2009	841353	17399	226962	95963	18253	15089	362	189	1700	351	177	1057	62	1491	813	20	0.269758	60.3	24	4	0	1	0.166667	3918	39.5	17	3686	39.6	17.2	232	37.5	14.6	0.055904	0	0.0216948	2.99573	0.0179342	9.76417	0.114058	1	4.09933
firm_084	27	2010	883047	19445	232280	197294	4019	15406	402	226	1797	346	211	1328	66	1393	847	21	0.263044	59.2778	21	3	0	1	0.142857	3799	38.7	16.6	3576	38.8	16.7	223	37.5	14.7	0.055445	0	0.0045513	3.04452	0.0174464	9.87534	0.223424	1	4.08223
firm_084	27	2011	944370	20204	224384	218559	11088	15810	485	248	2084	389	250	1617	65	1740	1020	22	0.237602	59.7222	21	3	0	1	0.142857	4308	39.2	15.7	4059	39.2	15.7	249	39	15.4	0.054641	0	0.0117412	3.09104	0.0167413	9.91364	0.231434	1	4.0897
firm_084	27	2012	1100000	21814	244860	197287	23036	16938	384	214	1629	267	152	1508	49	1551	861	23	0.225446	59.2632	22	3	0	1	0.136364	4672	38.6	13.4	4368	38.6	13.4	304	38.6	13.2	0.061093	0	0.0212095	3.13549	0.015595	9.99031	0.181644	1	4.08199
firm_084	27	2013	1100000	20440	271195	235975	23464	18109	376	229	1533	243	116	1460	52	1813	821	24	0.246563	58.7368	22	3	0	1	0.136364	4530	37.2	13.7	4276	37.2	13.8	254	36.7	13.1	0.053094	0	0.0213328	3.17805	0.0164642	9.92525	0.214542	1	4.07307
firm_084	27	2014	1100000	20911	288947	192591	28939	18809	392	284	1849	310	177	1485	56	2379	973	25	0.265774	58.4737	22	3	0	1	0.136364	4756	37.2	13.6	4481	37.3	13.7	275	36.6	12.9	0.054661	0	0.0266181	3.21888	0.0173005	9.94803	0.177146	1	4.06858
firm_084	27	2015	1100000	21126	281326	197711	30256	17843	297	211	1519	180	106	1162	37	1461	687	26	0.264237	58.1176	22	5	1	1	0.227273	4704	37.3	13.6	4407	37.3	13.7	297	37	12.7	0.059388	0.0454545	0.0284181	3.2581	0.0167591	9.95826	0.185701	1	4.06247
firm_084	27	2016	926628	21193	276293	157401	10300	18834	263	214	1190	126	82	1067	31	1035	588	27	0.29817	59	21	3	1	1	0.142857	4315	36.9	13.4	4040	36.9	13.4	275	36.7	12.6	0.059913	0.047619	0.0111156	3.29584	0.0203253	9.96143	0.169864	1	4.07754
firm_084	27	2017	999601	23858	292143	149838	14190	19304	339	287	1538	100	58	1182	32	1435	758	28	0.29226	59.4211	22	3	1	1	0.136364	4089	37.4	13.8	3818	37.4	13.8	271	37.4	13.3	0.062156	0.0454545	0.0141957	3.33221	0.0193117	10.0799	0.149898	1	4.08465
firm_084	27	2018	1100000	23925	299987	218344	69222	24571	323	271	1440	78	52	1243	28	1277	703	29	0.275269	59.65	23	3	1	1	0.130435	4072	38	14.4	3824	37.9	14.4	248	38.9	14.1	0.057407	0.0434783	0.0635183	3.3673	0.0225464	10.0827	0.200353	1	4.08849
firm_084	27	2019	1200000	24591	311245	171972	74186	24774	346	295	1822	55	30	1363	21	1281	728	30	0.262597	60	25	3	1	1	0.12	4341	38.8	15.1	4070	38.8	15.1	271	39.8	14.5	0.05876	0.04	0.0625907	3.4012	0.0209018	10.1101	0.145093	1	4.09434
firm_084	27	2020	1200000	25248	315465	271090	44768	23720	248	153	1329	15	8	1112	5	933	538	31	0.27019	59.8571	25	4	2	1	0.16	5527	41.2	14.9	5167	41.3	15.1	360	40.4	13.6	0.061152	0.08	0.038343	3.43399	0.0203158	10.1365	0.232184	1	4.09196
firm_084	27	2021	1200000	24873	345847	278872	14627	24764	258	82	1334	5	1	1075	1	962	511	32	0.283349	60.4545	26	4	2	1	0.153846	5455	39.9	15.5	5094	39.5	15.5	361	40.5	14.7	0.06207	0.0769231	0.0119837	3.46574	0.0202889	10.1215	0.228477	1	4.10189
firm_084	27	2022	1400000	24987	384164	286324	79864	25462	198	25	1096	1	0	946	0	727	406	33	0.272542	60.0952	26	5	2	1	0.192308	5496	39.9	15.6	5121	39.9	15.7	375	40.4	14.5	0.063873	0.0769231	0.0566588	3.49651	0.0180638	10.1261	0.20313	1	4.09593
firm_085	27	2004	1100000	22198	222746	302817	11700	23261	845	446	3494	921	510	2582	140	3191	1882	55	0.198133	58.3	20	0	0	1	0	11641	41.4	20	10617	42.3	20.8	1024	32.5	11.4	0.080853	0	0.0104072	4.00733	0.0206907	10.0078	0.269356	0	4.0656
firm_085	27	2005	1200000	22916	219750	186417	117901	21963	842	445	3723	995	583	2732	153	3192	1914	56	0.184191	57.6842	19	0	0	1	0	11345	41.8	20.3	10385	42.6	21	960	33.6	12.6	0.078017	0	0.0988227	4.02535	0.018409	10.0396	0.156252	0	4.05498
firm_085	27	2006	1400000	23049	226372	253582	81034	22731	693	424	2942	661	370	2092	127	2376	1394	57	0.161073	57.5714	21	0	0	1	0	9778	42.3	20.6	8952	43	21.2	826	34.5	13.5	0.077895	0	0.0576589	4.04305	0.016174	10.0454	0.180434	0	4.05303
firm_085	27	2007	1500000	23727	237646	230143	76457	22925	734	495	3255	712	378	2119	111	2561	1474	58	0.158164	57.4286	21	0	0	1	0	9543	42	20.2	8733	42.6	20.8	810	35.2	14	0.078238	0	0.0508854	4.06044	0.0152576	10.0744	0.15317	0	4.05054
firm_085	27	2008	1500000	24464	238073	253482	68026	24784	696	500	3212	628	347	2145	124	2311	1312	59	0.162588	58	24	0	0	1	0	9484	41.6	19.8	8688	42.2	20.3	796	35.9	14.4	0.077432	0	0.0464573	4.07754	0.0169258	10.105	0.173112	0	4.06044
firm_085	27	2009	1400000	25140	225621	275206	48064	26290	541	406	2701	511	194	1911	70	1849	1116	60	0.162806	61.1667	8	2	0	0	0.25	9509	41.4	19.3	8712	41.8	19.8	797	36.5	14.6	0.077334	0	0.0346826	4.09434	0.0189707	10.1322	0.198586	0	4.1136
firm_085	27	2010	1400000	24778	220893	297176	47908	25241	478	362	2530	500	224	1545	71	1678	962	61	0.156769	62.1667	8	2	0	0	0.25	9553	41.2	18.8	8748	41.6	19.2	805	37	15.1	0.077718	0	0.0340006	4.11087	0.0179137	10.1177	0.210908	0	4.12982
firm_085	27	2011	1400000	25409	217358	240363	61108	25042	591	469	3058	669	283	2206	76	2129	1269	62	0.160193	60	8	2	0	0	0.25	9505	41	18.6	8684	41.4	18.9	821	37.4	15.3	0.079508	0	0.0450366	4.12713	0.018456	10.1429	0.177148	0	4.09434
firm_085	27	2012	1500000	29185	225067	244472	66019	27856	594	392	4343	729	297	2145	87	2244	1317	63	0.151288	60.1667	8	2	0	0	0.25	9833	40.9	18.1	8945	41.2	18.4	888	37.6	14.7	0.082828	0	0.0443775	4.14314	0.0187246	10.2814	0.164332	0	4.09712
firm_085	27	2013	1700000	31436	255526	338206	87124	31985	589	430	4501	601	257	2265	76	2350	1399	64	0.146545	61.1667	8	2	0	0	0.25	9641	40.6	17.5	8688	41	17.9	953	37.5	14.3	0.089957	0	0.0499659	4.15888	0.0183435	10.3557	0.193962	0	4.1136
firm_085	27	2014	2100000	33845	282701	385121	142411	35602	548	453	4024	696	338	2077	67	2538	1234	65	0.134322	59.8	7	2	0	0	0.285714	9823	40.2	17	8832	40.5	17.2	991	37.6	14.3	0.09164	0	0.0676647	4.17439	0.0169158	10.4296	0.182985	0	4.09101
firm_085	27	2015	2500000	35487	297090	567228	117252	29636	627	528	4246	518	170	2385	56	2591	1429	66	0.119948	60.8	7	2	0	0	0.285714	10027	40.1	16.4	8999	40.3	16.7	1028	38.2	14.6	0.09299	0	0.0473397	4.18966	0.0119653	10.4769	0.229015	1	4.10759
firm_085	27	2016	2700000	38291	314231	562044	142865	43012	548	464	4002	552	149	2309	43	2653	1290	67	0.117664	62	9	2	0	1	0.222222	10209	39.8	15.5	9158	40	15.6	1051	38.3	14.3	0.093339	0	0.0534958	4.20469	0.0161059	10.553	0.210457	1	4.12713
firm_085	27	2017	2900000	39410	334237	549423	145345	43444	893	771	6334	486	185	3405	64	4828	2182	68	0.117115	62.8571	10	3	0	1	0.3	10380	39.7	15.1	9311	39.8	15.1	1069	38.8	14.7	0.093371	0	0.050928	4.21951	0.0152225	10.5818	0.192515	1	4.14086
firm_085	27	2018	2900000	40202	330034	546399	150145	53841	1001	841	7275	377	118	3611	62	4492	2273	69	0.113976	62.5	9	3	0	1	0.333333	10509	39.7	15	9433	39.7	15	1076	39.1	15.1	0.092879	0	0.0518518	4.23411	0.0185937	10.6017	0.188696	1	4.13517
firm_085	27	2019	3100000	41027	405349	600361	159091	53115	927	756	6947	221	52	3440	32	4012	2154	70	0.12912	63.5	9	3	0	1	0.333333	10664	39.8	15	9586	39.9	14.9	1078	39.6	15.4	0.091807	0	0.0506769	4.2485	0.0169193	10.622	0.191239	1	4.15104
firm_085	27	2020	3200000	41605	424672	588706	141400	55335	812	498	6115	107	46	3165	25	3685	1756	71	0.133155	64.2	10	4	1	1	0.4	10909	40	15.1	9806	40	15	1103	39.8	15.5	0.091825	0.1	0.0443355	4.26268	0.0173501	10.636	0.184587	1	4.162
firm_085	27	2021	3800000	43293	496312	674798	190732	65288	682	107	5477	15	1	2710	1	2653	1319	72	0.131525	64.3333	10	4	1	1	0.4	11192	40.2	15.1	10056	40.2	15.1	1136	40	15.6	0.092148	0.1	0.050545	4.27667	0.0173017	10.6758	0.178825	1	4.16408
firm_085	27	2022	4700000	50352	635700	1100000	176420	88348	361	40	2872	2	0	1719	0	1467	697	73	0.134361	62.8333	11	5	1	1	0.454545	11546	40.2	15	10336	40.2	15	1210	39.9	15.3	0.094857	0.0909091	0.0372881	4.29046	0.0186732	10.8268	0.223917	1	4.14049
firm_086	27	2004	576412	15207	106464	137521	2586	10964	490	161	4261	724	502	1783	146	3040	1620	55	0.184701	56.8333	18	0	0	1	0	3914	41.9	16	3179	44.1	17.4	735	32.1	9.8	0.158099	0	0.0044864	4.00733	0.0190211	9.62951	0.238581	0	4.04012
firm_086	27	2005	558264	14965	95567	143195	-19648	9993	336	123	2675	587	401	1152	103	1752	1046	56	0.171186	58.5556	9	0	0	1	0	3913	42.5	15.8	3235			678			0.14768	0	-0.0351948	4.02535	0.0179001	9.61347	0.256501		4.06998
firm_086	27	2006	592631	15609	96321	131181	3349	10883	285	94	2270	380	234	1060	77	1497	872	57	0.162531	58.3333	9	0	0	0	0	3588	42.9	15.8	2950			638			0.15097	0	0.0056511	4.04305	0.0183639	9.6556	0.221354		4.06617
firm_086	27	2007	625032	15609	98276	148027	5446	11357	221	92	1867	369	173	858	59	1117	688	58	0.157234	57.4	10	0	0	1	0	2586	43.7	17.9	2136	45.5	19.1	450	34.9	12.3	0.148221	0	0.0087132	4.06044	0.0181703	9.6556	0.236831	0	4.05004
firm_086	27	2008	607006	16074	102867	141682	7608	10811	237	147	2142	355	165	821	48	1132	646	59	0.169466	57.8889	11	2	0	1	0.181818	2649	44.1	18.2	2181	45.9	19.3	468	35.7	13.2	0.150144	0	0.0125336	4.07754	0.0178104	9.68496	0.233411	0	4.05853
firm_086	27	2009	562456	16102	96971	109168	-13113	8829	151	104	1357	276	97	617	35	776	410	60	0.172406	58.5556	11	2	0	1	0.181818	2945	43.8	17.9	2436	45.5	18.9	509	36	12.9	0.147365	0	-0.0233138	4.09434	0.0156972	9.6867	0.194092	0	4.06998
firm_086	27	2010	522540	13800	97779	127198	5441	4977	113	93	1104	161	39	413	16	471	273	61	0.187123	59.5556	11	2	0	0	0.181818	2662	43.9	18.1	2179	45.5	19.1	483	36.8	13.4	0.153577	0	0.0104126	4.11087	0.0095246	9.53242	0.243423	0	4.08691
firm_086	27	2011	507898	14007	89723	92880	28191	4066	84	69	826	125	24	293	13	353	211	62	0.176656	59.375	12	4	0	0	0.333333	2707	44.2	18.3	2221	45.6	19.2	486	37.6	14.2	0.152208	0	0.0555052	4.12713	0.0080055	9.54731	0.182871	0	4.08387
firm_086	27	2012	488964	14695	89104	83965	2889	3827	177	135	1578	204	34	554	13	714	399	63	0.18223	59.375	12	4	0	0	0.333333	2713	44.5	18.4	2226	45.8	19.2	487	38.2	14.6	0.152187	0	0.0059084	4.14314	0.0078268	9.59526	0.17172	0	4.08387
firm_086	27	2013	504576	15170	90722	67057	15303	5025	244	189	2176	242	48	754	23	1161	657	64	0.179798	59.5	12	4	0	1	0.333333	4109	44.2	18	3270	45.6	18.8	839	38.5	15	0.169563	0	0.0303284	4.15888	0.0099589	9.62707	0.132898	0	4.08598
firm_086	27	2014	530211	15168	96582	77762	18973	6465	257	181	2527	190	41	767	16	1325	752	65	0.182158	60.5	12	4	0	1	0.333333	4016	44.4	18.3	3197	45.6	19	819	39.5	15.9	0.16939	0	0.0357839	4.17439	0.0121933	9.62694	0.146662	1	4.10264
firm_086	27	2015	570392	16030	102270	78610	23580	6754	304	174	2549	237	66	1011	21	1299	704	66	0.179298	59.8824	24	7	1	1	0.291667	3999	44.4	18.2	3172	45.5	18.7	827	40.2	16.3	0.171363	0.0416667	0.04134	4.18966	0.011841	9.68222	0.137818	1	4.09238
firm_086	27	2016	579543	16270	104968	69498	18896	7632	387	225	3804	190	55	1298	25	1572	868	67	0.181122	60.3529	24	7	1	1	0.291667	4022	44.3	18.1	3182	45.1	18.3	840	41.1	17.2	0.172768	0.0416667	0.032605	4.20469	0.013169	9.69708	0.119919	1	4.10021
firm_086	27	2017	588457	16317	110131	56730	21651	7218	420	265	4347	205	59	1302	30	1721	1000	68	0.187152	60.7333	22	7	1	1	0.318182	4014	44.2	18	3167	44.9	18.1	847	41.8	17.8	0.174244	0.0454545	0.0367928	4.21951	0.012266	9.69996	0.0964047	1	4.10649
firm_086	27	2018	591592	16556	107879	46264	19685	10698	285	198	3192	107	32	929	18	1262	684	69	0.182354	59.375	22	6	1	1	0.272727	3897	43.5	17.2	3069	43.9	16.9	828	42.1	18.2	0.175238	0.0454545	0.0332746	4.23411	0.0180834	9.7145	0.0782025	1	4.08387
firm_086	27	2019	595239	17080	124898	43328	25139	11530	293	179	3494	72	31	989	16	1350	734	70	0.209828	59.75	23	7	2	1	0.304348	3921	43.8	17.3	3099	44	16.9	822	42.8	18.9	0.173308	0.0869565	0.0422335	4.2485	0.0193704	9.74566	0.0727909	1	4.09017
firm_086	27	2020	621578	17480	136202	58922	26186	12507	256	100	2618	59	22	877	8	1195	640	71	0.219123	59.9375	23	7	3	1	0.304348	4016	43.9	17.1	3175	44	16.5	841	43.4	19.3	0.173152	0.130435	0.0421283	4.26268	0.0201214	9.76881	0.0947942	1	4.0933
firm_086	27	2021	719736	18372	161392	70723	46428	13575	271	50	2711	17	1	919	1	1082	611	72	0.224238	57.2353	24	7	3	1	0.291667	4047	43.4	16.8	3192	43.1	16.1	855	43.8	19.4	0.174419	0.125	0.064507	4.27667	0.0188611	9.81858	0.0982624	1	4.04717
firm_086	27	2022	828049	19095	165715	89245	52705	15264	183	34	1802	7	0	684	0	734	431	73	0.200127	57.2	24	9	3	1	0.375	4103	43.9	17	3224	42.4	16.2	879	44.3	19.5	0.176435	0.125	0.0636496	4.29046	0.0184337	9.85718	0.107777	1	4.04655
firm_087	27	2004	536378	16816	149790	69828	28611	23817	822	391	7103	1774	784	2026	196	5018	2635	47	0.279262	62.5714	9	2	1	0	0.222222	6782	41.2	18	6194	41.8	18.5	588	34.4	12.1	0.079783	0.111111	0.0533411	3.85015	0.0444034	9.73009	0.130184	0	4.13631
firm_087	27	2005	617873	19062	170209	66950	38747	24582	811	408	6557	1485	790	2027	203	4985	2359	48	0.275476	63.5714	9	2	1	0	0.222222	6535	41.6	18.3	5956	42.2	18.8	579	35.3	12.8	0.081389	0.111111	0.0627103	3.8712	0.0397849	9.85545	0.108356	0	4.15216
firm_087	27	2006	719382	21747	196485	80198	40708	26647	1157	578	9003	1979	1114	3308	262	6781	3253	49	0.27313	60.2222	11	2	1	0	0.181818	6674	41.7	18.2	6039	42.4	18.8	635	34.8	12.1	0.086879	0.0909091	0.0565875	3.89182	0.0370415	9.98723	0.111482	0	4.09804
firm_087	27	2007	1200000	33480	238319	113035	45619	27203	1141	488	8469	1280	709	3693	233	6638	3159	50	0.20464	61.2222	11	2	1	0	0.181818	6940	41.4	17.8	6245	42.2	18.5	695	34.3	11.7	0.091028	0.0909091	0.0391722	3.91202	0.0233587	10.4187	0.0970612	0	4.11451
firm_087	27	2008	1200000	36300	243142	237070	75223	32075	1553	643	11225	1582	870	4850	288	9106	4119	51	0.20034	58.625	10	2	1	0	0.2	7176	41.1	18	6360	42.1	19	816	33.3	12	0.102102	0.1	0.0619809	3.93183	0.0264286	10.4996	0.195337	0	4.07116
firm_087	27	2009	1100000	39896	243082	203807	21755	30534	1066	538	7605	1085	606	3583	218	5948	2804	52	0.217539	59.5714	9	2	1	0	0.222222	7320	40.6	18.1	6452	41.6	18.9	868	32.8	12	0.106009	0.111111	0.019469	3.95124	0.0273255	10.594	0.182391	0	4.08718
firm_087	27	2010	1100000	38874	234650	308061	19390	28220	838	440	5316	1158	573	2820	158	4483	2189	53	0.205896	60	11	2	1	0	0.181818	7455	40.8	17.1	6558	41.8	17.9	897	33.6	10.8	0.107399	0.0909091	0.0170139	3.97029	0.0247619	10.5681	0.270311	0	4.09434
firm_087	27	2011	1100000	41569	214007	303766	19872	30770	1037	517	6383	858	490	3491	209	5048	2438	54	0.188968	60	12	2	1	0	0.166667	7678	40.9	16.8	6717	41.8	17.6	961	34.2	11	0.11124	0.0833333	0.0175469	3.98898	0.0271698	10.6351	0.268225	0	4.09434
firm_087	27	2012	1200000	44110	224357	248303	41171	32987	1176	640	6902	1026	630	4046	203	6017	2925	55	0.193317	61.4	12	2	1	0	0.166667	7679	40.9	16	6705	41.8	16.8	974	34.9	10.5	0.112562	0.0833333	0.035475	4.00733	0.0284232	10.6944	0.21395	0	4.11741
firm_087	27	2013	1700000	51398	274201	717212	43584	33568	898	460	5529	1090	595	3346	169	5026	2437	56	0.157965	62.4	12	2	1	0	0.166667	7799	40.8	15.7	6774	41.9	16.5	1025	35.1	10.4	0.11616	0.0833333	0.0251084	4.02535	0.0193382	10.8474	0.41318	0	4.13356
firm_087	27	2014	2000000	56240	299716	654544	91880	40177	827	477	5284	560	309	3080	119	4759	2163	57	0.148925	63.8	12	2	1	0	0.166667	7894	39.9	15.6	6810	40.9	16.4	1084	33.7	10.3	0.12074	0.0833333	0.045654	4.04305	0.0199634	10.9374	0.325234	0	4.15575
firm_087	27	2015	2300000	59179	347755	690054	119674	42892	683	436	4794	451	233	2488	96	4071	1778	58	0.153603	64.8	12	2	1	0	0.166667	7913	42.6	16.1	6828	43.6	16.8	1085	35.6	11.9	0.120582	0.0833333	0.0528598	4.06044	0.0189453	10.9883	0.304796	0	4.17131
firm_087	27	2016	2200000	60805	385099	589907	142092	46138	617	384	4128	323	148	2530	68	3277	1485	59	0.175756	64.2222	12	3	1	0	0.25	7815	42.2	16.3	6712	43.3	17.2	1103	35.2	11.2	0.123682	0.0833333	0.0648495	4.07754	0.021057	11.0154	0.269228	0	4.16235
firm_087	27	2017	2400000	67036	424527	593863	159920	53870	601	383	4199	305	157	2657	59	3530	1551	60	0.180178	66.125	11	3	1	0	0.272727	7900	40.9	17.1	6738	41.9	18	1162	34.8	12.1	0.128228	0.0909091	0.0678735	4.09434	0.0228636	11.113	0.252048	0	4.19155
firm_087	27	2018	2500000	70263	454834	534901	194948	62050	740	524	5462	321	132	3821	68	4067	1905	61	0.182668	67.8571	10	3	1	0	0.3	8186	42.2	15.7	6926	43.3	16.4	1260	35.4	11.2	0.13339	0.1	0.0782938	4.11087	0.0249201	11.16	0.214824	0	4.21741
firm_087	27	2019	2700000	76484	482962	485225	195665	65215	829	573	6336	520	254	3753	62	4581	2109	62	0.178816	68.8571	10	3	1	0	0.3	8268	42	15.5	6945	43.2	16.3	1323	35.2	11	0.137942	0.1	0.0724446	4.12713	0.0241457	11.2448	0.179654	0	4.23203
firm_087	27	2020	2700000	80369	579980	510963	177197	67967	776	509	6623	175	50	4059	24	3410	1927	63	0.217424	69.4286	11	4	1	0	0.363636	8583	41.4	16.7	7175	42.4	17.7	1408	35.2	11.8	0.140927	0.0909091	0.0664278	4.14314	0.0254795	11.2944	0.19155	0	4.2403
firm_087	27	2021	3200000	84870	647410	775182	162746	71738	785	377	7159	47	15	3960	7	3391	1934	64	0.199839	69.8571	11	4	1	0	0.363636	8778	40.8	15.7	7288	42	16.7	1490	34.9	10.8	0.145111	0.0909091	0.0502355	4.15888	0.0221437	11.3489	0.239279	0	4.24645
firm_087	27	2022	3800000	88698	743364	509649	225269	81535	660	281	6838	20	3	4486	2	2586	1554	65	0.194394	70.8571	11	4	1	0	0.363636	8866	40.7	15.6	7293	41.8	16.6	1573	35.4	10.9	0.150685	0.0909091	0.0589093	4.17439	0.0213219	11.393	0.133276	0	4.26067
firm_088	27	2004	621877	19772	196810	175548	14293	8722	1433	271	6851	2190	1086	2575	283	6528	4698	55	0.316477	54.25	39	3	0	1	0.076923	3680	42.2	21	3480	42.3	21.1	200	35.7	15.4	0.051546	0	0.0229836	4.00733	0.0140253	9.89202	0.282287	0	3.9936
firm_088	27	2005	628583	20737	204604	194420	22349	9806	1477	310	6526	1815	899	2579	267	6241	4572	56	0.3255	54.8333	40	4	0	1	0.1	3680	42.2	21	3480	42.3	21.1	200	35.7	15.4	0.051546	0	0.0355546	4.02535	0.0156002	9.93967	0.309299	0	4.0043
firm_088	27	2006	743032	22639	250230	228373	25586	9728	1652	363	8153	1805	777	2851	254	7041	5212	57	0.336769	55.2222	40	4	0	1	0.1	4272	42	20	4061	42	20.1	211	35.1	15	0.047067	0	0.0344346	4.04305	0.0130923	10.0274	0.307353	0	4.01136
firm_088	27	2007	815788	23413	256872	241571	34853	10100	1501	434	7898	1476	586	2857	228	6152	4406	58	0.314876	55.7778	40	4	0	1	0.1	4519	41.4	19	4269	41.8	19.3	250	36.1	14	0.052422	0	0.0427231	4.06044	0.0123807	10.061	0.29612	0	4.02138
firm_088	27	2008	828580	25069	268055	250486	42613	10240	925	409	4764	941	496	1689	168	3811	2698	59	0.323511	56.5	40	4	0	1	0.1	4888	39.7	17.4	4602	40.2	17.7	286	33.2	12.2	0.055276	0	0.051429	4.07754	0.0123585	10.1294	0.302308	0	4.03424
firm_088	27	2009	744229	24050	249721	285119	4561	10691	578	306	2551	519	221	1102	82	2301	1612	60	0.335543	56.0278	40	4	0	1	0.1	5274	39.5	16.9	4973	39.5	16.9	301	33.5	11.1	0.053991	0	0.0061285	4.09434	0.0143652	10.0879	0.383107	0	4.02585
firm_088	27	2010	789624	24633	237750	267229	4765	8794	690	383	2955	530	268	1354	95	2600	1662	61	0.301093	54.2857	39	4	0	1	0.102564	5932	39.2	15.7	5500	39.5	15.7	432	33.2	9.4	0.067882	0	0.0060345	4.11087	0.0111369	10.1118	0.338426	0	3.99426
firm_088	27	2011	788626	26334	235906	219475	26110	10515	926	508	4050	624	275	1861	105	3606	2081	62	0.299135	55.2857	39	4	0	1	0.102564	6306	39.7	16.5	5841	40.2	16.9	465	33.9	10.9	0.068675	0	0.0331082	4.12713	0.0133333	10.1786	0.278301	0	4.01251
firm_088	27	2012	845073	27444	251644	237506	28514	10373	920	399	4142	432	248	2116	103	3749	2099	63	0.297778	55.2857	39	4	0	1	0.102564	6203	39.9	16.1	5726	40.4	16.6	477	34.3	10.9	0.071407	0	0.0337415	4.14314	0.0122747	10.2199	0.281048	0	4.01251
firm_088	27	2013	882547	28487	280089	252272	15739	10432	651	249	3155	342	175	1429	80	2580	1508	64	0.317364	54.9722	40	4	0	1	0.1	6398	40.3	17.1	5910	40.7	17.5	488	34.9	12.4	0.070868	0	0.0178336	4.15888	0.0118203	10.2572	0.285845	0	4.00683
firm_088	27	2014	1000000	30454	304169	287330	31167	9919	925	408	3762	338	213	1970	108	3582	2046	65	0.303886	55.4722	40	4	0	1	0.1	6310	40.6	17.4	5820	41	17.8	490	35.4	12.8	0.072059	0	0.031138	4.17439	0.0099098	10.324	0.287062	0	4.01588
firm_088	27	2015	1100000	31088	334896	307867	61962	10660	754	408	3315	327	172	1677	65	3136	1817	66	0.296588	55.7838	41	4	0	1	0.097561	6294	41	17.8	5802	41.5	18.2	492	36	13.3	0.072502	0	0.0548742	4.18966	0.0094406	10.3446	0.27265	0	4.02148
firm_088	27	2016	1000000	31587	323116	260255	69303	11155	539	279	2403	179	74	1205	33	2207	1338	67	0.312983	55.7838	41	4	0	1	0.097561	6278	41.2	18	5781	42	18.4	497	36	13.7	0.073358	0	0.0671297	4.20469	0.0108052	10.3605	0.252094	0	4.02148
firm_088	27	2017	1000000	31501	329183	240340	48997	13858	416	254	2078	134	64	1036	37	1760	1083	68	0.315323	56.0286	39	4	0	1	0.102564	7585	40.6	14.6	6870	41	15.1	715	36	9.6	0.086145	0	0.046934	4.21951	0.0132745	10.3578	0.230221	0	4.02586
firm_088	27	2018	1100000	31861	351875	223335	73160	17059	349	217	1939	106	37	813	19	1480	934	69	0.322138	56.1429	40	5	2	1	0.125	7726	40.7	14.8	7018	41	15.3	708	36.5	9.9	0.083946	0.05	0.0669773	4.23411	0.0156174	10.3691	0.204461	0	4.0279
firm_088	27	2019	1100000	31484	378333	240643	58738	19023	365	231	2001	95	44	911	23	1574	950	70	0.348227	56.3611	41	5	2	1	0.121951	7892	40.8	15	7174	41	15.5	718	37	10.5	0.083391	0.0487805	0.0540639	4.2485	0.0175092	10.3572	0.221494	0	4.03178
firm_088	27	2020	1000000	30747	383978	285426	18108	18265	289	112	1679	22	2	741	2	1217	661	71	0.372836	55.3714	40	5	2	1	0.125	7948	41	15.3	7201	41.4	15.8	747	37.6	11.1	0.085911	0.05	0.0175826	4.26268	0.017735	10.3336	0.277144	0	4.01406
firm_088	27	2021	1200000	30378	378677	293845	-748	16820	483	60	3173	24	6	1028	3	1660	1039	72	0.324349	55.2353	39	5	3	1	0.128205	7974	41.2	15.8	7210	41.6	16.2	764	37.7	11.5	0.087434	0.0769231	-0.0006407	4.27667	0.0144069	10.3215	0.251688	0	4.0116
firm_088	27	2022	1200000	30577	379042	300088	17664	19175	342	42	2013	9	0	826	0	1080	685	73	0.307028	56.4783	28	5	2	1	0.178571	8143	41.8	16.2	7302	42.2	16.7	841	37.9	12	0.093611	0.0714286	0.014308	4.29046	0.015532	10.328	0.243075	0	4.03386
firm_089	27	2004	460340	11885	181133	144678	11031	13542	1022	265	5979	1775	691	1991	201	4985	3337	55	0.393477	59	10	0	0	1	0	5576	41.7	20.5	5109	42	20.7	467	38	18.1	0.07728	0	0.0239627	4.00733	0.0294174	9.38303	0.314285	1	4.07754
firm_089	27	2005	516578	12788	123611	142151	16739	14952	1616	393	8031	1960	731	3166	222	7019	4742	56	0.239288	59.6	10	0	0	1	0	5576	41.7	20.5	5109	42	20.7	4367	38	18.11	0.439203	0	0.0324036	4.02535	0.0289443	9.45626	0.275178	1	4.08766
firm_089	27	2006	561493	14631	236431	138158	19550	14771	2263	467	10331	1604	700	4826	284	9498	6756	57	0.421076	59.6364	11	0	0	1	0	5442	42.5	21.2	5006	42.7	21.3	436	39.6	19.7	0.074175	0	0.0348179	4.04305	0.0263066	9.5909	0.246055	1	4.08826
firm_089	27	2007	611944	17306	267441	145503	27014	14221	1509	413	9568	1218	482	3396	195	7005	4760	58	0.437035	60.6364	11	0	0	1	0	5445	42.3	20.9	5011	42.5	21	434	39.9	19.8	0.073822	0	0.0441446	4.06044	0.0232391	9.75881	0.237772	1	4.10489
firm_089	27	2008	629464	18960	273401	112753	27431	15005	1192	356	10408	1166	393	2934	158	5339	3571	59	0.434339	61.3636	12	1	0	1	0.083333	5400	42.1	20.6	4965	42.3	20.7	435	40	19.8	0.07455	0	0.0435783	4.07754	0.0238377	9.85009	0.179125	1	4.11682
firm_089	27	2009	627613	20679	288419	151044	-8985	17401	642	237	6985	866	364	1792	115	2986	1935	60	0.459549	62.1	11	1	0	1	0.090909	5485	41.6	19.9	5021	41.8	20	464	39.5	18.8	0.077996	0	-0.0143161	4.09434	0.0277257	9.93687	0.240664	1	4.12875
firm_089	27	2010	618801	17959	260566	138378	-2014	14687	615	217	7085	764	247	1609	90	2820	1532	61	0.421082	60.7273	13	1	0	1	0.076923	5421	41.8	19.4	4944	41.4	19.5	477	39.4	18.7	0.080875	0	-0.0032547	4.11087	0.0237346	9.79585	0.223623	1	4.10639
firm_089	27	2011	632000	19172	246131	152024	14399	15697	657	295	6935	852	264	1723	81	3238	1789	62	0.389448	61.7273	13	2	0	1	0.153846	5421	41.4	19.4	4947	41.5	19.5	474	40	19.2	0.080407	0	0.0227832	4.12713	0.024837	9.86121	0.240544	1	4.12273
firm_089	27	2012	693257	20789	265682	198837	5993	17156	533	287	4702	629	157	1628	57	2632	1427	63	0.383237	61	12	2	0	1	0.166667	5457	41.1	19	4980	41.2	18.9	477	40.4	19.4	0.080384	0	0.0086447	4.14314	0.024747	9.94218	0.286816	1	4.11087
firm_089	27	2013	768461	21398	298152	241357	-14195	16174	480	269	3320	496	175	1352	52	2439	1233	64	0.387986	59.6667	11	2	0	1	0.181818	5450	40.8	18.5	4961	40.9	18.5	489	40.3	19	0.082337	0	-0.018472	4.15888	0.0210473	9.97105	0.314078	1	4.08877
firm_089	27	2014	848037	22156	309390	319450	-14648	17820	636	305	4195	558	177	1954	63	2975	1633	65	0.364831	58.8	12	2	0	1	0.166667	5050	40.1	17.7	4592	40.2	17.6	458	40	18.5	0.083152	0	-0.0172728	4.17439	0.0210132	10.0059	0.376694	1	4.07414
firm_089	27	2015	856277	23360	316052	292188	23352	18088	839	308	5210	484	223	2283	79	3798	2143	66	0.3691	56.75	14	2	0	1	0.142857	5062	40.3	17.6	4597	40.3	17.5	465	40.2	18.6	0.084132	0	0.0272715	4.18966	0.021124	10.0588	0.341231	1	4.03866
firm_089	27	2016	794650	24109	296401	257374	16047	18480	890	343	5591	475	161	2330	64	3944	2196	67	0.372996	57.75	14	2	0	1	0.142857	5154	40.3	17.5	4661	40.4	17.5	493	39.8	17.8	0.087303	0	0.0201938	4.20469	0.0232555	10.0903	0.323883	1	4.05612
firm_089	27	2017	798891	24665	284611	238812	4464	19196	804	239	4879	371	118	2185	63	3403	1983	68	0.356258	58.1667	14	2	0	1	0.142857	5301	40.3	17.5	4756	40.5	17.6	545	38.4	16.2	0.093226	0	0.0055877	4.21951	0.0240283	10.1131	0.298929	1	4.06331
firm_089	27	2018	840051	25493	288059	253780	22289	21007	703	269	4489	258	85	2031	39	2959	1763	69	0.342907	59.1667	14	2	0	1	0.142857	5382	40.6	18.6	4818	40.8	18.8	564	38.7	17.1	0.094854	0	0.0265329	4.23411	0.0250068	10.1462	0.302101	1	4.08036
firm_089	27	2019	840750	24988	279863	304648	-6166	21661	521	177	3312	129	48	1453	22	2336	1338	70	0.332873	60.375	21	5	0	1	0.238095	5892	41	19	5307	41.2	19.2	585	39.1	17.7	0.09032	0	-0.0073339	4.2485	0.0257639	10.1262	0.362353	1	4.10058
firm_089	27	2020	757822	24199	262643	302479	-44094	19961	278	50	1943	40	9	822	8	1161	716	71	0.346576	61.3333	17	5	1	1	0.294118	5953	41.2	19.3	5355	41.4	19.5	598	39.1	17.8	0.091284	0.0588235	-0.0581852	4.26268	0.02634	10.0941	0.399143	1	4.11632
firm_089	27	2021	836563	23292	260443	360466	-10590	17485	426	13	2990	43	1	1059	0	1760	1087	72	0.311325	62	18	5	1	1	0.277778	5948	41.4	19.5	5352	41.6	19.7	596	39.3	18.1	0.091076	0.0555556	-0.0126589	4.27667	0.020901	10.0559	0.430889	1	4.12713
firm_089	27	2022	855483	23383	265797	317853	9096	17444	280	6	1966	10	1	884	1	994	584	73	0.310698	61.6429	20	6	1	1	0.3	5756	41.8	19.9	5184	42	20	572	40.3	19	0.090392	0.05	0.0106326	4.29046	0.0203908	10.0598	0.371548	1	4.12136
firm_090	27	2004	737070	20619	288203	198714	12157	18246	1119	351	4374	1672	976	2361	240	4402	3576	55	0.391012	59.6667	10	1	0	1	0.1	6003	40.7	18.1	5524	40.8	18.1	479	38.4	17.5	0.073897	0	0.0164937	4.00733	0.0247548	9.93397	0.2696	1	4.08877
firm_090	27	2005	782766	21237	299070	168142	23893	20996	928	333	3950	958	525	2042	177	3700	2821	56	0.382068	59.8333	7	1	0	1	0.142857	9780	40.3	18	9019	40.4	18.1	761	38.6	17.8	0.072194	0	0.0305238	4.02535	0.0268228	9.9635	0.214805	1	4.09156
firm_090	27	2006	849233	30029	309131	190042	27285	24718	1242	403	4921	1011	586	2614	208	4756	3716	57	0.364012	59.6923	14	1	0	1	0.071429	9882	41	18.4	9216	41.1	18.6	666	39.4	16.2	0.06314	0	0.032129	4.04305	0.0291063	10.3099	0.223781	1	4.0892
firm_090	27	2007	945308	31355	336920	171650	44900	29957	1410	471	5445	881	516	2844	227	5531	4012	58	0.356413	60.6923	14	1	0	1	0.071429	9919	40.7	19	9257	40.8	19.1	662	40	17	0.062565	0	0.0474977	4.06044	0.0316902	10.3531	0.181581	1	4.10582
firm_090	27	2008	974819	32542	355513	170805	43446	30857	1276	556	5154	1018	619	2622	210	4963	3333	59	0.364696	61.1538	14	1	0	1	0.071429	10023	40.4	17.9	9370	40.6	18	653	37.6	16.5	0.061165	0	0.0445683	4.07754	0.0316541	10.3903	0.175217	1	4.11339
firm_090	27	2009	813461	33029	325760	176414	-11954	29056	825	396	3493	561	337	1785	148	3391	2159	60	0.400462	61.1818	12	1	0	1	0.083333	10091	40.1	17.4	9457	40.2	17.5	634	37.4	15.9	0.059114	0	-0.0146952	4.09434	0.035719	10.4051	0.216868	1	4.11385
firm_090	27	2010	847005	35465	319830	171995	-19413	27410	795	368	3593	525	269	1769	105	2955	1867	61	0.377601	61	12	1	0	1	0.083333	10105	39.7	17	9510	39.8	17.1	595	39.2	16	0.055607	0	-0.0229196	4.11087	0.0323611	10.4763	0.203063	1	4.11087
firm_090	27	2011	842220	36775	290326	192949	20052	31938	998	363	4012	601	350	1944	135	3819	2331	62	0.344715	60.625	9	1	0	1	0.111111	9906	39.7	17.1	9316	39.8	17.2	590	39.2	15.6	0.056212	0	0.0238085	4.12713	0.0379212	10.5126	0.229096	1	4.10471
firm_090	27	2012	959674	39834	308290	211000	13303	34704	1049	379	4223	617	392	2043	139	3907	2477	63	0.321245	60.2	11	1	0	1	0.090909	10940	39.7	16.7	10190	39.8	16.9	750	38.2	12.7	0.064157	0	0.013862	4.14314	0.0361623	10.5925	0.219866	0	4.09767
firm_090	27	2013	1000000	41714	385443	208237	13862	36355	993	390	4503	494	205	1944	98	3623	2210	64	0.375334	60.0909	11	0	0	1	0	10653	38.9	15.6	9913	38.9	15.9	740	38	12.2	0.064952	0	0.0134984	4.15888	0.0354015	10.6386	0.202776	0	4.09586
firm_090	27	2014	1100000	43456	421181	255580	23384	40151	761	353	3691	479	288	1722	94	2933	1557	65	0.39493	59.8	10	0	0	1	0	11015	38.9	15.3	10236	38.9	15.6	779	37.9	11.7	0.066051	0	0.0219266	4.17439	0.0376485	10.6795	0.239651	0	4.09101
firm_090	27	2015	1100000	43912	440699	239358	42520	41320	808	400	4187	363	224	1775	87	3089	1737	66	0.391303	60.75	10	2	0	1	0.2	11227	38.9	15.3	10388	38.9	15.6	839	37.7	11.2	0.069534	0	0.0377541	4.18966	0.0366886	10.6899	0.212529	0	4.10677
firm_090	27	2016	1100000	43938	418042	210309	51622	46296	685	382	3691	317	154	1576	65	2616	1587	67	0.388574	60.2222	11	2	0	1	0.181818	11348	38.9	15.4	10468	39	15.7	880	37.9	11.2	0.071966	0	0.0479832	4.20469	0.0430326	10.6905	0.195484	0	4.09804
firm_090	27	2017	1100000	44528	422884	220618	50363	48213	539	224	3041	224	92	1227	43	1974	1289	68	0.378301	61.2222	11	2	0	1	0.181818	11542	39	15.3	10640	39.1	15.7	902	37.7	10.9	0.072485	0	0.0450534	4.21951	0.0431301	10.7039	0.197359	0	4.11451
firm_090	27	2018	1300000	49589	466683	306171	54163	55267	656	242	3844	225	105	1661	58	2486	1463	69	0.365434	60.4444	12	3	0	0	0.25	11763	39.2	15.4	10810	39.3	15.8	953	37.9	11	0.074945	0	0.0424121	4.23411	0.0432765	10.8115	0.239746	0	4.10173
firm_090	27	2019	1300000	49693	465324	296539	29104	63626	628	307	4101	183	60	1726	38	2405	1474	70	0.367027	60.5	11	3	0	0	0.272727	11914	39.4	15.5	10915	39.5	15.9	999	38.1	11.1	0.077364	0	0.022956	4.2485	0.0501854	10.8136	0.233897	0	4.10264
firm_090	27	2020	1200000	49933	461513	347678	-1054	64712	595	104	3699	67	29	1847	16	2066	1237	71	0.370928	61.2	13	3	0	1	0.230769	12092	39.6	15.6	11054	39.7	16	1038	38.2	11.3	0.079056	0	-0.0008471	4.26268	0.0520104	10.8184	0.279436	0	4.11415
firm_090	27	2021	1300000	48332	463344	337765	3221	52102	306	9	1953	4	2	1418	1	1027	641	72	0.35882	62.5	9	3	0	1	0.333333	12032	39.9	16	11001	40	16.3	1031	38.8	12.1	0.078925	0	0.0024944	4.27667	0.0403485	10.7858	0.26157	0	4.13517
firm_090	27	2022	1400000	47167	460012	291268	23616	47576	186	6	1257	0	0	1059	0	616	396	73	0.331788	61	6	3	0	1	0.5	11665	40.5	16.6	40661	40.6	17	1004	39.7	13	0.079249	0	0.0170333	4.29046	0.0343147	10.7614	0.21008	0	4.11087
firm_091	29	2004	495576	43839	198756	69735	6917	9639	602	228	4299	550	426	1301	166	2507	1578	34	0.401061	59.875	10	2	0	1	0.2											0	0.0139575	3.52636	0.0194501	10.6883	0.140715		4.09226
firm_091	29	2005	522968	48473	212454	125799	6716	10012	706	278	4525	682	482	1470	180	2791	1832	35	0.406247	58.25	10	2	0	1	0.2	2292	39.8	16.5	1893	41	17.5	399	33.9	12	0.148272	0	0.0128421	3.55535	0.0191446	10.7888	0.240548	0	4.06474
firm_091	29	2006	537959	47526	218639	116614	5668	9048	480	257	2843	375	288	1076	116	1844	1129	36	0.406423	59.25	10	2	0	1	0.2	2424	40.3	16.9	1994	41.4	17.8	430	35	12.6	0.150666	0	0.0105361	3.58352	0.0168191	10.769	0.216771	0	4.08177
firm_091	29	2007	572874	49563	221755	95128	24214	9000	480	270	2742	291	208	1003	89	1883	1136	37	0.387092	57.75	10	2	0	1	0.2	2493	40.6	16.1	2050	41.7	17.8	443	35.6	12.8	0.150886	0	0.0422676	3.61092	0.0157103	10.811	0.166054	0	4.05612
firm_091	29	2008	543819	50549	197358	75564	40703	9950	503	301	3180	499	351	1104	98	2017	1241	38	0.362911	58.75	10	2	0	1	0.2	2601	40.7	16.9	2142	41.7	17.7	459	36.2	12.1	0.15	0	0.0748466	3.63759	0.0182965	10.8307	0.138951	0	4.07329
firm_091	29	2009	480682	48443	178008	69751	13597	9458	414	261	2514	382	252	960	89	1684	930	39	0.370324	58.125	10	2	0	1	0.2	2721	40.6	16.6	2228	41.7	17.5	493	35.8	12.3	0.153391	0	0.0282869	3.66356	0.0196762	10.7881	0.145108	0	4.0626
firm_091	29	2010	480537	49091	163518	70342	12563	8410	498	315	3130	512	334	1116	103	2211	1124	40	0.340282	59.125	10	2	0	1	0.2	2814	41	16.8	2306	41.1	17.8	508	36.9	13	0.15292	0	0.0261437	3.68888	0.0175013	10.8014	0.146382	0	4.07965
firm_091	29	2011	482919	53827	163910	66186	8924	7895	520	311	3190	380	251	1128	90	1936	1059	41	0.339415	60.125	10	2	0	1	0.2	2844	41.3	16.1	2339	42.2	17.7	505	37.3	13.6	0.150791	0	0.0184793	3.71357	0.0163485	10.8935	0.137054	1	4.09643
firm_091	29	2012	459432	51406	151483	82993	-22413	7490	489	362	2887	387	214	958	100	1885	966	42	0.329718	61.125	10	2	0	1	0.2	2909	41.7	16.9	2413	42.5	17.5	496	37.8	13.8	0.145668	0	-0.0487842	3.73767	0.0163027	10.8475	0.180643	0	4.11292
firm_091	29	2013	503416	53327	195768	98900	-9741	7743	391	266	2391	230	140	704	56	1557	805	43	0.388879	60.8571	9	2	0	0	0.222222	3282	42.3	16.8	2723	43.1	17.3	559	38.4	13.1	0.145535	0	-0.0193498	3.7612	0.0153809	10.8842	0.196458	0	4.10853
firm_091	29	2014	524259	54768	194696	102910	24106	8561	384	285	2478	179	117	800	50	1516	852	44	0.371374	60.875	10	2	0	0	0.2	3314	42.9	17	2765	43.6	17.5	549	39.3	14.6	0.142118	0	0.0459811	3.78419	0.0163297	10.9109	0.196296	1	4.10882
firm_091	29	2015	651132	63967	224184	93258	43713	8972	438	321	2910	266	137	953	46	1869	1012	45	0.344299	60.75	10	2	0	0	0.2	3375	43.5	17.5	2820	44.2	17.9	555	40.1	15.3	0.141221	0	0.0671339	3.80666	0.0137791	11.0661	0.143224	1	4.10677
firm_091	29	2016	622151	62480	215151	81664	26937	9680	495	341	3562	187	82	1096	32	2010	1133	46	0.345818	60.75	10	2	0	0	0.2	3464	43.8	17.5	2904	44.4	17.9	560	40.5	15.5	0.139165	0	0.0432966	3.82864	0.0155589	11.0426	0.131261	1	4.10677
firm_091	29	2017	643312	78957	199584	116965	41500	12347	534	361	4068	184	81	1175	46	2031	1203	47	0.310244	60.5	12	2	0	1	0.166667	3762	43.8	17.5	3151	44.4	17.8	611	40.8	15.9	0.139721	0	0.0645099	3.85015	0.0191929	11.2767	0.181817	1	4.10264
firm_091	29	2018	707844	78351	223152	98385	59799	24381	457	322	3657	174	75	1188	40	1708	1005	48	0.315256	60.625	11	3	1	1	0.272727	3867	43.9	17.5	3239	44.5	17.8	628	40.9	15.8	0.139711	0.0909091	0.0844805	3.8712	0.034444	11.269	0.138992	1	4.10471
firm_091	29	2019	742127	77957	244388	99402	60702	25453	397	276	2743	87	43	1040	27	1436	845	49	0.329308	61.625	11	3	1	1	0.272727	4003	44.2	17.3	3359	44.8	17.5	644	40.8	15.6	0.138584	0.0909091	0.0817946	3.89182	0.0342974	11.2639	0.133942	1	4.12107
firm_091	29	2020	864481	82617	275064	166522	46923	28886	392	128	3066	56	14	1065	9	1224	776	50	0.318184	61.75	12	4	2	1	0.333333	4267	44.4	16.3	3552	44.9	16.5	715	41.7	14.8	0.143517	0.166667	0.0542788	3.91202	0.0334143	11.322	0.192627	1	4.12309
firm_091	29	2021	976771	83011	293079	177001	38787	32154	468	49	3763	51	1	1279	1	1430	943	51	0.300049	62.4286	12	5	2	1	0.416667	4401	44.7	16.3	3662	45.3	16.6	739	41.8	14.8	0.143774	0.166667	0.0397094	3.93183	0.0329187	11.3267	0.18121	1	4.13402
firm_091	29	2022	1100000	81659	336385	147600	68926	37065	377	36	2949	18	0	1227	0	1191	774	52	0.304644	63.3333	11	5	3	1	0.454545	4517	45	17.3	3787	45.5	17.3	730	42.3	16.9	0.139127	0.272727	0.0624221	3.95124	0.0335675	11.3103	0.133672	1	4.14841
firm_092	29	2004	9600000	306876	2200000	2700000	15876	371825	9585	4360	74623	14730	10763	28454	2898	57614	30296	55	0.232825	60.5625	36	4	1	1	0.111111	36600	38.9	17.7	31400	39.7	18.6	5200	33.9	12.5	0.124402	0.0277778	0.0016554	4.00733	0.0387709	12.6342	0.282819	0	4.10368
firm_092	29	2005	9700000	323072	2400000	2400000	51496	388634	9173	4415	73239	13264	9130	27124	2632	53050	27954	56	0.242181	61.1875	36	4	1	1	0.111111	41069	39.4	18	35572	40.2	18.8	5497	34.5	12.9	0.118048	0.0277778	0.0052891	4.02535	0.0399162	12.6856	0.250899	0	4.11394
firm_092	29	2006	10000000	327324	2500000	2400000	37320	405079	8982	4523	74994	12747	9176	26860	2523	51985	26722	57	0.245498	61.5161	41	4	1	1	0.097561	41157	39.7	18.1	35539	40.5	18.9	5618	35	13.2	0.120107	0.0243902	0.0037241	4.04305	0.0404222	12.6987	0.235018	0	4.1193
firm_092	29	2007	11000000	349996	2700000	2500000	-32799	412534	9104	4542	77516	11345	8024	27625	2409	53298	26521	58	0.252622	59.5556	41	5	1	1	0.121951	41016	40	18.3	35377	40.7	19	5639	35.4	13.5	0.120866	0.0243902	-0.0030814	4.06044	0.0387565	12.7657	0.231126	0	4.08691
firm_092	29	2008	11000000	347810	2700000	2500000	-58125	428171	8530	4444	71826	10875	7881	25782	2319	48738	24190	59	0.252014	60.6765	39	5	1	1	0.128205	40223	40	18.3	34555	40.7	19	5668	35.8	13.8	0.12351	0.025641	-0.0055195	4.07754	0.0406587	12.7594	0.234058	0	4.10556
firm_092	29	2009	9400000	361796	2400000	2600000	-787337	416500	7638	4410	61070	9787	7060	23651	1859	42191	21245	60	0.254575	60.9706	39	5	1	1	0.128205	40549	40.1	18.2	34762	40.7	18.9	5787	36	13.9	0.124892	0.025641	-0.0837262	4.09434	0.044291	12.7988	0.276747	0	4.11039
firm_092	29	2010	9000000	359746	2200000	2800000	-84391	372400	7605	4396	58227	8084	5759	24197	1857	41671	20372	61	0.247974	61.0571	40	5	1	1	0.125	31065	39.7	17.7	26360	40.4	18.5	4705	35.9	13.7	0.131535	0.025	-0.0094273	4.11087	0.0416007	12.7932	0.307505	0	4.11181
firm_092	29	2011	9200000	361745	2100000	2700000	303126	395100	7275	4288	52755	7321	5156	24529	1670	37997	18471	62	0.229845	60.9459	41	4	1	1	0.097561	31243	39.9	17.9	26399	40.6	18.6	4844	36.3	14	0.134231	0.0243902	0.033	4.12713	0.0430128	12.7987	0.289084	0	4.10999
firm_092	29	2012	9400000	323540	2000000	2500000	412808	412500	7233	4167	51757	6036	4194	24483	1535	36803	17946	63	0.215059	60.3824	41	7	2	1	0.170732	32908	40	17.9	27805	40.6	18.6	5103	36.8	14.2	0.134251	0.0487805	0.0438294	4.14314	0.0437967	12.6871	0.269008	0	4.1007
firm_092	29	2013	9800000	326240	2300000	2700000	237721	341300	6185	3557	41896	4946	3439	21451	1218	30040	15211	64	0.23243	60.6389	44	8	2	1	0.181818	33665	40.2	18	28437	40.8	18.7	5228	37.1	14.5	0.13442	0.0454545	0.0242344	4.15888	0.0347938	12.6954	0.271765	0	4.10494
firm_092	29	2014	11000000	323919	2300000	2900000	525003	351400	5819	3401	40152	4384	3034	20643	1074	28694	14520	65	0.212591	60.3235	41	7	1	1	0.170732	33500	40.7	18.3	28273	41.3	19	5227	37.6	15	0.13497	0.0243902	0.0476543	4.17439	0.0318965	12.6883	0.265857	0	4.09972
firm_092	29	2015	12000000	336670	2500000	3400000	343418	334800	5057	3178	34550	3946	2694	18108	839	24803	12761	66	0.198854	60.2424	41	8	2	1	0.195122	31375	41	18.4	26428	41.6	19	4947	38	15.4	0.136198	0.0487805	0.0276199	4.18966	0.0269268	12.7269	0.270064	0	4.09838
firm_092	29	2016	13000000	335244	2500000	3400000	294753	333700	5083	3309	34212	2804	1880	17995	750	24979	12679	67	0.199205	59.7027	46	9	2	1	0.195652	37353	41.2	18.4	31536	41.7	19	5817	38.4	15.6	0.134746	0.0434783	0.0234844	4.20469	0.0265875	12.7226	0.273382	0	4.08938
firm_092	29	2017	9700000	303887	2000000	1800000	338029	323900	4684	3137	33903	2434	1726	16965	674	21885	11178	68	0.206791	60.2632	47	9	2	1	0.191489	35631	41.4	18.6	29921	42	19.2	5710	38.6	15.7	0.13812	0.0425532	0.0349785	4.21951	0.0335164	12.6244	0.191026	0	4.09872
firm_092	29	2018	10000000	307275	2100000	1800000	490918	332900	4711	3002	36776	1697	1068	17183	585	21285	11075	69	0.210241	60.3514	45	8	2	1	0.177778	34925	41.7	18.8	29220	42.3	19.4	5705	39	16	0.140413	0.0444444	0.048574	4.23411	0.0329389	12.6355	0.178056	0	4.10018
firm_092	29	2019	9600000	295941	2000000	1600000	321022	323100	4231	2867	33466	1166	702	15454	445	17052	9691	70	0.203258	59.8049	49	8	2	1	0.163265	33490	42.1	19	27828	42.7	19.6	5662	39.3	16.1	0.144616	0.0408163	0.0333474	4.2485	0.0335633	12.5979	0.166895	0	4.09109
firm_092	29	2020	9900000	301056	2200000	1900000	127246	293700	3825	2145	28984	430	204	14709	131	13866	8475	71	0.218056	60.0882	44	10	2	1	0.227273	31442	42.3	19.1	25628	42.9	19.7	5814	39.6	16.2	0.156055	0.0454545	0.0128142	4.26268	0.0295768	12.6151	0.194376	0	4.09581
firm_092	29	2021	12000000	350864	2400000	2800000	518510	293500	3541	744	28054	126	20	14343	16	11822	7220	72	0.203233	59.1515	43	10	3	1	0.232558	29850	42.6	19.2	24100	43.2	19.9	5750	39.9	16.4	0.161517	0.0697674	0.0437456	4.27667	0.024762	12.7682	0.236035	0	4.0801
firm_092	29	2022	14000000	368247	2500000	2700000	670864	317300	2420	186	21936	44	0	12046	0	7141	4761	73	0.178499	59.0286	44	9	3	1	0.204545	29485	43.3	18.5	23749	43.8	19	5736	41.1	16.2	0.162857	0.0681818	0.048307	4.29046	0.0228479	12.8165	0.192847	1	4.07802
firm_093	29	2004	3200000	98988	566383	1300000	44839	125317	4632	2177	33599	5769	4466	11096	1439	24759	13195	55	0.17561	58.5652	28	5	0	1	0.178571	28881	42.2	20.6	25826	42.4	20.6	3055	40.7	20.4	0.09566	0	0.0139026	4.00733	0.0388553	11.5028	0.390497	1	4.07014
firm_093	29	2005	3200000	97661	570660	1100000	71175	118114	4727	2326	33927	5103	3806	11482	1314	24910	12864	56	0.180447	59.1739	28	5	0	1	0.178571	27319	42.2	20.5	24466	42.4	20.6	2853	40.8	19.5	0.094558	0	0.0225061	4.02535	0.0373486	11.4893	0.353347	1	4.08048
firm_093	29	2006	3300000	99444	589998	879012	95692	121044	4467	2265	32325	4411	3256	10803	1146	22986	11826	57	0.178046	57.9583	29	5	0	1	0.172414	27832	42.5	20.8	25033	42.6	20.7	2799	41.7	21.2	0.091378	0	0.0288773	4.04305	0.0365279	11.5074	0.265263	1	4.05972
firm_093	29	2007	3500000	102835	605285	802823	123080	123779	4842	2541	36186	4734	3477	12209	1241	24578	12417	58	0.175332	58.0417	29	5	0	1	0.172414	27701	42.6	20.7	24966	42.6	20.6	2735	42.2	21.7	0.089861	0	0.0356523	4.06044	0.0358548	11.5409	0.232552	1	4.06116
firm_093	29	2008	3500000	105651	602023	887959	157977	137290	4984	2782	37293	4670	3303	12705	1146	24413	12352	59	0.172743	58.4167	29	5	0	1	0.172414	27803	42.3	20.2	25091	42.3	20.1	2712	42.3	21.6	0.088874	0	0.0453295	4.07754	0.0393936	11.5679	0.254789	1	4.0676
firm_093	29	2009	3300000	106931	554424	1000000	12167	133218	5139	3042	39136	4451	3069	13052	1121	24908	12606	60	0.166288	58.6364	27	5	0	1	0.185185	28476	42.1	19.8	25643	42.1	19.6	2833	42.4	21.7	0.090485	0	0.0036492	4.09434	0.0399559	11.5799	0.305678	1	4.07135
firm_093	29	2010	3200000	109565	517534	926991	32869	122897	4942	3082	37232	3750	2633	12534	1025	23675	11923	61	0.16097	58.5833	29	5	0	1	0.172414	28525	41.7	19.2	25705	41.6	19	2820	42.1	21.2	0.089966	0	0.0102233	4.11087	0.038225	11.6043	0.288325	1	4.07045
firm_093	29	2011	3300000	114443	527453	753267	133140	138827	4658	2859	34226	3124	2242	11699	929	21581	11042	62	0.158267	58.9565	28	5	0	1	0.178571	28450	41.4	18.7	25689	41.3	18.5	2761	41.9	20.8	0.088462	0	0.0399498	4.12713	0.0416563	11.6478	0.226024	1	4.0768
firm_093	29	2012	3400000	117314	556845	767130	118265	155995	4829	3017	36990	3009	2114	12337	874	22886	11544	63	0.164181	58.875	29	5	0	1	0.172414	28808	41.4	18.3	26010	41.1	18.1	2798	41.6	20.3	0.088527	0	0.0348694	4.14314	0.0459938	11.6726	0.226182	1	4.07542
firm_093	29	2013	3400000	120958	603000	617660	74650	157522	4401	2880	34079	2180	1638	11245	756	20143	10437	64	0.176812	58.84	30	5	0	1	0.166667	29394	40.6	17.6	26488	40.6	17.4	2906	41.1	19.3	0.089969	0	0.0218889	4.15888	0.0461886	11.7032	0.18111	1	4.07482
firm_093	29	2014	3600000	124305	649385	518372	162792	163765	3950	2631	30862	1945	1445	9887	626	19007	9455	65	0.179737	58.0385	31	5	0	1	0.16129	29880	40.4	17.1	26880	40.3	17	3000	40.8	18.8	0.091241	0	0.0450577	4.17439	0.045327	11.7305	0.143476	1	4.06111
firm_093	29	2015	4100000	129249	706475	516702	248055	179628	3072	2035	24582	1356	884	7590	430	14566	7504	66	0.174032	58.5769	31	5	0	1	0.16129	30435	40.3	16.9	27389	40.2	16.7	3046	41	18.7	0.090977	0	0.0611056	4.18966	0.0442493	11.7695	0.127284	1	4.07034
firm_093	29	2016	4100000	135160	712599	614495	241430	187032	2667	1818	21929	946	672	6334	346	12007	6418	67	0.17552	58.8846	31	5	1	1	0.16129	31071	40.2	16.6	27968	40.2	16.5	3103	40.7	18.1	0.0908	0.0322581	0.0594664	4.20469	0.0460677	11.8142	0.151356	1	4.07558
firm_093	29	2017	4200000	138700	732611	513555	222765	184964	2286	1552	18528	631	459	5129	235	10274	5300	68	0.175265	59.44	30	5	1	1	0.166667	31694	40.2	16.4	28498	40.1	16.2	3196	40.6	17.9	0.091602	0.0333333	0.0532928	4.21951	0.0442495	11.8401	0.122859	1	4.08497
firm_093	29	2018	4300000	142340	740448	429047	282339	192966	2352	1572	19632	561	409	5440	213	10406	5400	69	0.173628	59.4167	29	5	1	1	0.172414	32267	40.2	16.3	29018	40.2	16.1	3249	40.7	17.7	0.09148	0.0344828	0.0662059	4.23411	0.0452488	11.866	0.100608	1	4.08458
firm_093	29	2019	4400000	145817	760540	428721	237654	212794	2095	1429	18303	287	198	4976	125	8994	4844	70	0.174588	60	29	5	1	1	0.172414	32872	40.4	16.3	29489	40.3	16.1	3383	40.7	17.4	0.093311	0.0344828	0.0545552	4.2485	0.0488484	11.8901	0.098416	1	4.09434
firm_093	29	2020	4400000	146518	854382	468247	233512	206846	2009	1072	18427	131	85	4574	56	8692	4588	71	0.193747	60.0833	29	5	1	1	0.172414	33459	40.5	16.4	29982	40.4	16.3	3477	41	17.4	0.094136	0.0344828	0.0529533	4.26268	0.0469063	11.8949	0.106184	1	4.09573
firm_093	29	2021	4800000	145653	857645	421929	201683	190574	1977	553	18556	13	8	4525	8	7247	4124	72	0.178753	60.2	30	5	1	1	0.166667	33906	40.7	16.6	30278	40.6	16.5	3628	41.2	17.2	0.096659	0.0333333	0.0420355	4.27667	0.0397201	11.889	0.08794	1	4.09767
firm_093	29	2022	5100000	145696	855746	363854	217885	195144	1324	220	13316	3	1	3135	1	4528	2624	73	0.167531	58.9474	26	7	1	1	0.269231	34128	41.1	16.9	30340	41	16.8	3788	41.3	17.1	0.099905	0.0384615	0.0426559	4.29046	0.0382038	11.8893	0.0712326	1	4.07665
firm_094	29	2004	908060	24601	153810	220090	5519	28568	1488	662	8536	2075	1335	3238	397	7190	3696	55	0.169383	62.8333	8	2	0	0	0.25	12052	40.4	18.4	10773	40.9	18.8	1279	36.3	15.3	0.095942	0	0.0060778	4.00733	0.0314605	10.1105	0.242374	0	4.14049
firm_094	29	2005	882412	24597	150903	210572	7797	27224	1244	618	7212	1696	1082	2613	336	5990	2960	56	0.171012	62.1667	8	2	0	0	0.25	11692			10523			1169			0.090895	0	0.008836	4.02535	0.0308518	10.1104	0.238632		4.12982
firm_094	29	2006	990054	25408	150350	214867	18603	29021	1212	602	6858	1538	1005	2468	305	6190	2837	57	0.15186	61.5	8	2	0	0	0.25	11937	41.5	20.1	10743	41.9	20.4	1194	38.3	17.5	0.09093	0	0.0187899	4.04305	0.0293125	10.1428	0.217026	1	4.11904
firm_094	29	2007	1000000	25351	169557	232023	23142	32554	1134	594	6552	1283	791	2385	257	5711	2654	58	0.165449	63	8	2	0	0	0.25	12174	42.2	20.5	10986	42.3	20.6	1188	39.2	17.6	0.088909	0	0.0225813	4.06044	0.0317652	10.1406	0.226401	0	4.14314
firm_094	29	2008	1000000	25634	183268	240163	16792	31260	1249	707	7416	1084	721	2834	280	6208	2859	59	0.176908	59.2222	10	3	0	0	0.3	11113	42.1	20.5	10061	42.4	20.9	1052	39.2	16.6	0.086478	0	0.0162093	4.07754	0.0301752	10.1517	0.231828	0	4.0813
firm_094	29	2009	908941	22799	194552	289225	-73306	30394	1167	731	6441	1039	692	2669	240	5673	2743	60	0.214042	60.5714	10	3	0	1	0.3	11471	41.9	19.5	10409	42.2	19.7	1062	38.8	17.5	0.084736	0	-0.0806499	4.09434	0.0334389	10.0345	0.3182	1	4.10382
[truncated: 963 more rows]
